# Supplementary material for: Protein interaction networks provide insight into fetal origins of chronic obstructive pulmonary disease
Source: Respir Res. 2022 Mar 24;23:69. doi: 10.1186/s12931-022-01963-5 (PMC8944072; doi:10.1186/s12931-022-01963-5)
Supplement: Supplementary file 2 — Additional file 2: Table S1. PropertiesDifferentPPIs: Properties of the different networks: We list here the properties of the networks we used for our analysis, where the HumanNet-FN was used for the main analysis. The networks are ordered by their size of the largest connected component. Network: Name of the network. Nodes: Number nodes in the network. Edges: Number of edges in the network. LCC Nodes: Number of nodes in the largest connected component of the network. LCC Edges: Number of edges in the largest connected component of the network. Website: website, where we downloaded the network (clickable). ConnectivityModulesInPPIs: Connectivity of modules in other PPIs: Using the genes of fetal lung methylation module and the two COPD modules we evaluatedconnectivity of the modules in the other PPIs. Network: The name ofnetwork. Fetal lung (50): The 50 genes of the fetal lung disease module were used for the analysis. COPD Meth (37): The 37 genes of the COPD methylation module were used for the analysis. COPD DE (64): The 64 genes of the COPD expression module were used for the analysis. LCC: The number of genes in the largest connected component (LCC) given by the genes ofdisease module. z-score: The z-score of the LCC in the network computed using the same number of nodes as in the disease modules randomly chosen from the network, where the degrees of the nodes were preserved. For example in the network BioGrid 32 genes of the fetal lung disease module (of sizeform a LCC. Thus 18 genes are not connected to this component. Note that HumanNet is the network where we computed the original modules. [file 12931_2022_1963_MOESM2_ESM.xls]

## Sheet: Caption
PropertiesDifferentPPIs: Properties of the different networks: We list here the properties of the networks we used for our analysis, where the HumanNet-FN was used for the main analysis. The networks are ordered by their size of the largest connected component. Network: Name of the network. Nodes: Number nodes in the network. Edges: Number of edges in the network. LCC Nodes: Number of nodes in th…

## Sheet: PropertiesDifferentPPIs
Network	Nodes	Edges	LCC Nodes	LCC Edges	Website
BioGRID	24029	367613	23998	367588	BioGrid
STRING	19354	5879727	19354	5879727	string-db.org
HumanNet-FN	17247	371502	17191	371464	inetbio
HINT-BinaryAll	16966	183968	16748	183751	hint
PPI2016	16706	246995	16656	246953	Amitabh
BioPlex	10961	56553	10901	56519	bioplex

## Sheet: ConnectivityModulesInPPIs
Network	Fetal lung (50)		COPD Meth (37)		COPD DE (64)
	LCC	z-score	LCC	z-score	LCC	z-score
HumanNet	50	19.2	37	24.5	64	8.8
BioGrid	32	9.6	4	18.6	28	8.3
BioPlex	2	78.8	2	119.7	2	94.5
HINT	20	12.6	7	21.9	22	11.2
PPI2016	27	11.6	14	8.9	38	5.8
STRING	46	2.3	37	1.4	61	3.6

## Sheet: BioGridFetalLungModule
gene	shortest	average
RDH10	2	2.75
NRG2	2	2.75
AKAP5	2	2.46875
PRKAR1B	2	2.375
CYP2S1	2	2.5625
IL1RN	2	2.8125
DLGAP2	2	3
MKNK1	2	2.28125
SPRY2	2	2.28125
POLR3K	2	2.84375
GRM1	2	2.46875
PTPRK	2	2.34375
MDK	2	2.4375
CBR1	2	2.34375
EEF1A2	2	2.21875
POR	2	2.46875
CRADD	2	2.40625

## Sheet: BioGridCOPDMethylationModule
gene	shortest	average
ITGA9	2	2.5
PLXNB1	2	2
CHRM1	3	3.25
ATF7	2	2
PXN	2	2
KALRN	2	2.25
ARHGEF17	2	2.25
RASL12	2	2.75
RHOB	2	2.5
EPHB2	2	2
MCF2L	2	2.25
DAPK2	2	2.5
MYRIP	2	2.5
RUNX1T1	2	2.25
RNASE1	2	2.75
MATN1	3	3

## Sheet: BioGridCOPDExpressionModule
gene	shortest	average
MAP3K6	2	2.25
DAPK1	2	2.25
EBF1	3	3
TLX1	3	3
EBF3	3	3
PRKCH	2	2.25
PARVA	2	2.25
RAB27A	2	2.5
SORBS1	2	2
ETS1	2	2.25
RAB34	2	2.25
TRIM71	3	3
ULK2	2	2.5
RAB8B	2	2.25
DICER1	2	2.25
CEBPA	2	2
LAMB2	2	2.5

## Sheet: BioPlexFetalLungModule
gene	shortest	average
BRCA1	4	4.5
GLE1	3	3
AFAP1	4	4.5
MDK	3	3
POLR3K	4	4
OBSCN	5	5
TRIP6	3	3.5
VPS52	4	4
CNRIP1	4	4.5
ZFPM1	4	4.5
MKNK1	4	4
KIF11	4	4
KIAA1949	5	5
AKAP5	4	4.5
ARNT2	4	4.5
EPS15	4	4.5
MAPK8	3	3.5
PTPRK	3	3.5
POR	5	5
NUP214	4	4.5
GAK	3	3.5
IL1RN	4	4
KIFC1	4	4.5
CBFA2T3	4	4
CYP2S1	3	3.5
SPRY2	4	4
NUP155	3	3.5
DNMT3B	4	4.5
TRIP13	4	4
VAV1	3	3.5
UBE2I	3	3.5
AGTR1	4	4
AP2A2	2	2.5
CBR1	6	6
PRKAR1B	3	3.5
MVP	3	3
EEF1A2	4	4
HDAC3	3	3

## Sheet: BioPlexCOPDMethylationModule
gene	shortest	average
MAP3K6	4	4
RAB8B	5	5
MATN1	6	6
ATF7	4	4
PRKCH	5	5.5
CAMK2A	4	4
ITGA9	4	4.5
DAPK1	4	4.5
TRIM71	4	4.5
DICER1	4	4.5
ERBB2	4	4.5
EBF3	4	4.5
RAB27A	6	6
EPHB2	5	5
LAMB2	5	5
RUNX1T1	4	4.5
RNASE1	3	3.5
RAB34	5	5
PARVA	4	4.5
PXN	5	5.5
EGFR	5	5
PLXNB1	4	4.5
CEBPA	5	5

## Sheet: BioPlexCOPDExpressionModule
gene	shortest	average

## Sheet: HINTFetalLungModule
gene	shortest	average
IL1RN	2	3.15
DLGAP2	2	2.65
EPS15	2	2.35
GRM1	2	2.65
MTA1	2	2.35
HDAC3	2	2.35
AP2A2	2	2.75
GAK	2	2.55
CCR5	2	2.75
MKNK1	2	2.65
POR	2	2.7
CRADD	2	2.8
KIFC1	2	2.6
AKAP5	2	2.8
AFAP1	2	2.95
CYP2S1	2	3.25
SPRY2	2	2.4
POLR3K	2	3.1
PTPRK	2	2.6
MDK	2	2.95
CBFA2T3	2	2.95
EEF1A2	2	2.35
RDH10	3	3.9
ZFPM1	2	2.75
KIF11	2	2.7
AGTR1	2	2.65
CBR1	2	2.55
BCL11B	2	2.85

[truncated: 8 more sheets: HINTCOPDMethylationModule, HINTCOPDExpressionionModule, PPI2016FetalLungModule, PPI2016COPDMethylationModule, PPI2016COPDExpressionionModule, STRINGFetalLungModule, STRINGCOPDMethylationModule, STRINGCOPDExpressionModule]
