# Supplementary material for: Protein interaction networks provide insight into fetal origins of chronic obstructive pulmonary disease
Source: Respir Res. 2022 Mar 24;23:69. doi: 10.1186/s12931-022-01963-5 (PMC8944072; doi:10.1186/s12931-022-01963-5)
Supplement: Supplementary file 3 — Additional file 3: Table S2. The Table contains all the genes which are in the LCC of the HumanNet-FN. [file 12931_2022_1963_MOESM3_ESM.xls]

## Sheet: Caption
The Table contains all the genes which are in the LCC of the HumanNet-FN.

## Sheet: Table6
CTDNEP1
CNEP1R1
BCKDHA
BCKDHB
NUS1
DHDDS
EXT1
EXT2
IDH3A
IDH3B
CTU2
URM1
IL11
IL11RA
GNPDA1
GNPDA2
GPAA1
PIGS
MTHFD2
MTHFD2L
PDSS1
PDSS2
GATC
QRSL1
CHSY1
CHSY3
METTL3
METTL14
CTU1
POMT1
POMT2
PIGT
EIF2B3
EIF2B2
UBA2
SAE1
CSGALNACT2
CSGALNACT1
EIF2B1
EIF2B4
IDH3G
FNTA
FNTB
LIAS
LIPT2
PLXNC1
SEMA7A
UROC1
AMDHD1
SDHA
SDHB
CKB
CKM
PIGK
EXOSC7
EXOSC4
PIGU
ALAD
HMBS
SUCLG1
SUCLA2
HAL
PIGP
PIGA
EIF2B5
MAT1A
MAT2A
MAN2B2
MAN2C1
ARNTL
CLOCK
KCNIP2
KCNIP1
FECH
UROD
EXOSC9
SUCLG2
TAP1
TAP2
CKMT2
CKMT1A
MTHFD1L
MTHFD1
SPCS3
SPCS2
GCH1
PTS
TOP2A
TOP2B
ALG6
ALG8
PANK3
PANK2
PANK1
CDO1
ADO
ETHE1
SQRDL
C8A
C8G
PIGQ
PIGH
PIGC
HBA1
HBA2
PIGX
PIGM
ASL
ASS1
TALDO1
TKT
HYAL3
HYAL2
C8B
NMNAT3
NMNAT1
GALK1
GALT
MASP2
MASP1
B4GAT1
LARGE
LARGE2
PMM1
PMM2
SRPRB
SRPRA
ALPI
ALPG
CHPF2
PAPSS2
PAPSS1
GPHN
MOCS1
GMDS
TSTA3
EXOSC5
OIP5
C21ORF45
DTX2
DTX1
AOC2
AOC3
MOCS3
MOCS2
CBLIF
TCN2
EXOSC8
DFFA
DFFB
CPOX
PHGDH
PSAT1
C1QA
C1QB
CHST7
CHST3
PCCA
PCCB
OTC
PSPN
GFRA4
PIGF
PIGG
IDI1
IDI2
ABCD2
ABCD3
LIPT1
RPIA
CHST1
CHST2
CHST6
GCSH
GLDC
CHPF
DKK1
DKK2
XRCC6
XRCC5
PGD
DPM3
DPM2
CHRNA4
CHRNB2
GUCY1A3
GUCY1B3
C1QC
FBP1
FBP2
FTCD
AMT
FARSB
FARSA
FTH1
FTL
F3
F7
RFC4
RFC5
NDST2
NDST3
NDST4
NDST1
UST
CHST14
HPD
PAH
NCAPH2
NCAPG2
GALE
ICOSLG
ICOS
TSN
TSNAX
DCT
TYRP1
F10
PEX19
PEX3
DPM1
VKORC1L1
VKORC1
ST6GALNAC5
ST3GAL5
ST8SIA5
TFPI
EIF5
EIF2S2
HARS2
DARS2
GUCY1A2
PPOX
ALPP
SEC11A
TEN1
CTC1
ACE
ACE2
SYN1
SYN3
NSMCE1
SMC5
EEF1B2
EEF1D
CA6
CA12
CA5A
CA3
CA13
CA14
CA5B
SLC35A3
SLC35A2
FAH
HGD
SMC6
PSMB5
PSMB6
CD79A
CD79B
GUCA1A
RCVRN
CA9
CA1
DHCR7
TM7SF2
LIG4
NHEJ1
DLG3
DLG4
GINS2
GINS4
UROS
NSMCE4A
FLRT2
FLRT1
PYCR2
PYCR1
GLUD1
GLUD2
ETFA
ETFB
KMO
KYNU
SNRPE
SNRPF
GINS3
GINS1
RAD51B
RAD51D
HADHA
HADHB
NCAPD3
SLC39A1
SLC39A2
DHFR
DHFR2
RPE
SMARCD1
SMARCD2
SULT1A2
SULT1A1
CA4
ELOVL1
ELOVL3
MED13L
MED13
HS6ST2
HS6ST1
HS6ST3
KMT2A
KMT2B
SOD1
CCS
POLR3A
POLR1A
SARS2
RARS2
GRIK2
GRIK5
YARS2
TRAK1
TRAK2
CUBN
DCP1B
EDC3
RDX
EZR
SMARCC1
SMARCC2
GSPT2
GSPT1
HAAO
PAICS
ADSL
GPD1L
GPD1
CTPS1
CTPS2
ASGR1
ASGR2
PSMB7
EVL
VASP
HS2ST1
VPS36
VPS25
CRY1
CRY2
MCCC2
NFYB
NFYC
TTC30B
B9D2
TYR
POLR1B
SEC11C
CTBP1
CTBP2
MAT2B
CKMT1B
NPTXR
NPTX2
CRYBA1
CRYBB1
ATF7IP
SETDB1
POLR1D
POLR1C
MSN
COQ2
COQ3
KIAA0892
NIPBL
EXOSC6
LDHA
LDHB
PTPLAD2
HACD1
HACD2
GUCY2D
GSTZ1
HS3ST3B1
HS3ST3A1
ABCB7
ABCB10
ABCB8
ABCB6
XRCC1
NEIL1
SLC25A22
SLC25A18
PTPLAD1
ELOVL5
ELOVL2
LAMTOR2
LAMTOR3
NRP2
NRP1
ATP2B2
ATP2B4
CTH
CBS
ST6GALNAC6
OBFC1
SNF8
MUT
MCEE
ACO2
FGB
FGG
PDK1
PDK2
ST6GALNAC4
ST6GALNAC3
PSMC1
PSMC5
MBL2
SNRPD2
CYP46A1
CYP39A1
ATP6V1B1
ATP6V1B2
POLR3C
POLR3GL
MTAP
MRI1
ALDH1L2
FDFT1
SQLE
HLA-DMA
HLA-DOA
PEX6
PEX26
FARS2
LARS2
PEX1
SLC23A2
SLC23A1
EZH1
EZH2
LIG3
SMC1A
SMC3
DHCR24
ABCG4
ABCG1
PSMB1
PSMB4
COG5
COG7
PDK3
EED
AHCY
GEMIN7
GEMIN6
RRM2B
RRM2
NSMCE2
ARID1B
ARID1A
IARS
RARS
LDHC
PRKCI
PARD6B
ABAT
ALDH5A1
GABPA
GABPB1
PRKAR1A
PRKAR1B
XRCC3
TARSL2
TARS
KLRC2
KLRD1
DLAT
PDHX
LARS
MCCC1
WARS2
C4A
C4B
SEC23B
SEC24C
DDX6
EDC4
FMR1
FXR1
NAA50
NAA10
AKR1C1
AKR1C2
EBP
ALDH1L1
TRMT61A
TRMT6
PDHA1
PDHB
EXOSC2
ALG1
ALG2
SLC28A3
SLC28A2
BUB1
BUB1B
BHMT2
BHMT
INTS11
INTS9
PARD3
PGLS
MGAT4A
MGAT4C
TECR
MUS81
SLX4
ANTXR2
ANTXR1
RGS9BP
RGS9
NONO
SFPQ
MITF
TFEB
SEC23A
SEPT9
SEPT6
PLXNA1
SEMA6D
EPB41
EPB41L3
SDHC
POLR3F
XRCC2
SPTSSB
SPTLC3
ENO1
TPI1
RRM1
RHO
SAG
NCAPH
NCAPG
CENPP
CENPO
CP
HEPH
NXF2
NXF2B
ALAS1
ALAS2
ACAD8
AUH
ELOVL6
CNOT2
CNOT3
DTX4
MT1A
MT2A
PFAS
PPAT
TP73
TP63
MARS2
LIPC
LIPG
ATOX1
ATP7A
RBBP4
RBBP7
GALR1
GAL
DLD
DLST
NSMCE3
SKIV2L
TTC37
NFIB
NFIX
HDAC1
HDAC2
TAS1R1
TAS1R3
ARID2
PBRM1
MUDENG
AP5B1
DMGDH
CYBB
NOX1
TPH2
TPH1
DEFA3
DEFA1B
CHMP4B
CHMP5
TLE3
TLE4
CYP2A6
CYP2A7
SMC4
SMC2
HIBCH
BCL2
BCL2L1
RAD50
MRE11
WDR4
METTL1
DTNA
DTNB
ERBB2
ERBB3
HDAC9
HDAC4
PHKA1
PHKG2
DCXR
SORD
SERPINB3
SERPINB4
MORF4L1
MORF4L2
NEIL2
KCNIP4
MAOA
MAOB
XYLT1
XYLT2
HSF1
HSF2
VAPB
VAPA
8-SEPT
SEPT11
SSBP2
SSBP3
SUZ12
GUCA1B
VPS29
VPS26A
PFDN1
PFDN4
OGDH
MED12L
MED12
POT1
TINF2
GHR
PRLR
HMGCL
HMGCLL1
CASP1
CASP2
TXLNB
TXLNA
DNTT
POLM
RAD51C
HYAL1
PSMA1
GCLC
GCLM
ACD
SNX1
SNX2
SLC12A4
SLC12A6
GMPPB
GMPPA
ATP5F1B
ATP5F1C
HS3ST1
HS3ST5
ST3GAL2
TUBGCP3
TUBGCP2
SSBP4
DHODH
CAD
MNAT1
CCNH
FAR2
FAR1
PRPS1
PRPS2
PSMB8
PSMB9
MFN1
MFN2
APLP1
APP
PCK1
PCK2
SRD5A1
SRD5A3
PIGW
NME5
DYDC2
NFYA
C1GALT1C1
C1GALT1
PPCDC
COASY
SHMT1
SHMT2
GABRB2
GABRB3
HNF1A
HNF1B
PPCS
SEC24B
RPS4Y2
RPS4Y1
COMMD1
COMMD4
CPSF3
CPSF2
VPS28
VPS37B
ARL3
RP2
PSMA7
COPS4
COPS2
HDC
CNDP2
CNDP1
RIMKLA
RIMKLB
PFDN6
ATP7B
IMMP1L
IMMP2L
SEC24D
EIF3F
EIF3H
MSMO1
LDHAL6B
B3GNT2
B3GNT7
BARD1
BRCA1
ASF1A
HIRA
MCM2
MCM3
ORC3
ORC2
GCNT4
GCNT3
GCNT1
DMD
UTRN
NOP56
NOP58
RANBP9
GID8
A2M
PZP
CCT7
CCT4
SLC9A6
SLC9A7
COPS6
COPS5
MTA3
MTA2
CCM2
KRIT1
ECHS1
HADH
SV2B
SV2A
SV2C
ATIC
POLR3B
PSMC4
PER1
SLC22A7
SLC22A8
PARVB
ILK
EXOC3
EXOC4
MAN2B1
CNOT1
CNOT7
AMDHD2
SCAP
MBTPS1
E2F6
TFDP1
TLE1
POLI
POLK
UBN1
PSMA3
RAD51
LIG1
KCNAB1
KCNAB2
ENAH
RTN4R
LINGO1
TRIM3
TRIM2
SMARCB1
SMARCE1
LIN9
LIN37
PSMA4
NAGS
KCNJ3
KCNJ5
AP2M1
AP2S1
TFB1M
TFB2M
PNPO
PDXK
GTF3C5
GTF3C3
OPRL1
PNOC
SPCS1
DLL1
DLL4
PFKL
PFKP
GALNT7
GALNT12
CENPU
ATP5A1
ATP5F1D
SMARCA2
SMARCA4
FABP3
FABP7
IVD
APEX1
MUTYH
SNAPC1
SNAPC3
VPS18
VPS33A
ACADS
DCP1A
TRPC4
TRPC5
POLR2C
VPS4A
VPS4B
DKC1
GAR1
SMG8
SMG9
GALNT13
GALNT1
PFDN5
LRP5
SOST
PACSIN2
PACSIN1
ASF1B
CASP4
GART
MYBL2
KCND2
AP3M2
AP3M1
DARS
NAT2
NAT1
EIF4E
EIF4EBP1
TFDP2
SRP68
SRP72
IHH
SHH
NEIL3
GK
GK2
FANCA
FANCG
SETD1B
SETD1A
NCAPD2
GNA13
GNA12
VPS35
PIGV
PHKA2
UMPS
COPS3
CNOT9
STX6
VTI1A
ACCN1
ACCN2
RELN
VLDLR
KCNK2
KCNK10
ALDOA
ALDOC
B3GNT5
TSG101
AARS
AARS2
EEF1A1
EEF1A2
DNAJC2
HSPA14
STX16
FUT9
FUT7
DCTN6
DCTN4
ACACA
IL12RB1
IL12RB2
TKTL1
TKTL2
EMC3
C15ORF24
RSPO1
ZNRF3
MDM2
MDM4
FOXP4
FOXP2
PSMD14
PSMD7
ENO3
POLR3D
F11
KLKB1
VTI1B
AKR1C3
BTG1
CNOT8
UBE2I
PNPLA2
PNPLA3
NDC80
SPC24
EPRS
MRPL3
MRPL4
PSMA6
QARS
CRADD
CLTC
CLTCL1
NDUFS2
NDUFS3
ACADSB
ABCA9
ABCA6
RABEP2
RABEP1
H2AFY2
H2AFY
AP1G1
AP1S2
PRKG1
PRKG2
CPS1
CDC26
CDC16
CPSF1
MEP1A
MEP1B
BABAM1
BRE
DAB1
PECI
EHHADH
NHP2
PRKACB
PRKAR2B
ATP5MG
ATP5ME
RAB1A
RAB1B
CASP8
CASP10
CCNB2
CDK1
F9
PSPH
MAN2A2
MAN2A1
HMOX1
HMOX2
EXOSC1
CYP2R1
CYP27B1
IL12B
DIS3L
PSMA2
POLR3H
POLR3E
DIO1
DIO3
CPSF4
CDC27
TOP3A
TOP3B
CFLAR
SMS
SRM
KAT2A
KAT2B
EEF1G
DIO2
RYR2
RYR3
CYP11B1
CYP11B2
HOMER3
HOMER1
C9
DAGLB
DAGLA
TXNRD2
TXNRD1
ERCC3
GTF2H5
PYCR3
STK3
STK4
FBLN5
EFEMP2
HLA-B
HLAC
PSMB10
OGG1
HUS1
RAD1
ENOPH1
FABP2
MPHOSPH6
EXOSC3
TFE3
CHMP3
NCOA3
NCOA1
CX3CR1
CX3CL1
GSTA1
GSTA2
GFM2
GFM1
ATP5O
BTN1A1
XDH
2-SEP
DVL1
DVL3
ACOXL
ACOX3
ACADL
AMY1B
AMY1C
AMY1A
ARRB1
ARRB2
SNAPC2
CDK7
PSMB2
NOX3
AMY2B
AMY2A
KCNN3
KCNN4
CSNK1G2
CSNK1G3
WNT7A
WNT7B
UPP2
UPP1
KCNN2
GEMIN8
MCM6
CREBBP
EP300
FBXL3
TAF6L
TADA1
KREMEN2
KREMEN1
DUOX2
DUOX1
LSM6
LSM5
RFC1
HAUS4
HAUS2
ACSS2
ACSS1
GALNT4
GALNT14
GALNT11
GALNTL1
GALNT10
GALNT9
GALNTL6
GALNTL4
GALNTL2
GALNT5
GALNT6
SULT1E1
SULT2B1
NOXA1
NOXO1
HAUS3
ECI1
ZWILCH
KNTC1
LRP6
MARS
KIF3A
KIFAP3
BLVRA
BLVRB
ARPC3
ACTR3
RARA
RARB
SMARCD3
FABP6
BIRC5
CDCA8
IL12A
SEPT5
POMP
DDAH2
DDAH1
MAPK14
MAPKAPK3
ASCC3
ASCC2
EAF2
EAF1
EXOC2
CYP51A1
PSMA8
MCM5
KCNAB3
SLC2A14
SLC2A3
CCT6A
IL5
IL5RA
VARS2
VARS
B3GNT6
TARS2
ODC1
AZI1
POLG2
POLG
DCTN1
CCT3
SLC10A1
SLC10A2
PNLIPRP3
PNLIPRP1
HCN1
HCN3
HCN4
GALNT3
SLX1A
SLX1B
YARS
LIN7C
LIN7B
SPC25
MMAA
EIF3E
JUNB
JUND
SUOX
RFK
FLAD1
SKA1
SKA3
AZIN2
CTNNA1
CTNNA3
EXOC8
EXOC6
COL4A1
COL4A2
COMMD10
KCNB1
KCNS3
PARD6A
NXT1
NXF3
FUBP3
QKI
EIF4G1
CASK
GGA3
GGA1
CRAT
CROT
B3GNT4
CDK4
CDKN2C
FBL
NFS1
TRAPPC4
TRAPPC2
EIF4G3
SLC35A1
HLCS
BTD
TPK1
THTPA
ME1
ME2
LIN7A
RABGGTA
RABGGTB
SPTSSA
EXOSC10
PSMA5
INTS13
INTS14
SYNJ1
SYNJ2
AP1G2
KCNH8
KCNH3
SPR
PGM3
UAP1
EPO
EPOR
BCL9
PYGO2
GRIA2
GRIA3
RBPJ
MAML1
CHTF8
DSCC1
KCNK4
KCNJ6
KCNJ9
OBP2B
OBP2A
GALNT2
PSAP
PSAPL1
CYP11A1
IARS2
GTF3C1
MOSC2
MOSC1
UBA7
ISG15
ABCG5
AKR1C4
RANBP10
MIS12
DSN1
KCNK1
KCNK6
CLCA1
CLCA4
GATAD2A
ATXN1L
ATXN1
CDAN1
CA7
TAF5L
HCN2
GPT
GPT2
FUCA1
FUCA2
KAT7
JADE1
ARPC4
SLC22A4
SLC22A5
SLC22A3
PDGFA
PDGFB
CLCA2
VPS33B
VIPAS39
HMGA1
HMGA2
TUBG2
TUBG1
DPYSL3
DPYSL5
TTYH3
TTYH2
DKK4
S100A16
S100A14
EXTL3
DPYSL4
IL1R1
IL1RAP
MSH6
MSH2
TBC1D15
TBC1D17
USF1
USF2
CS
GATAD2B
NAA16
NAA15
FASN
MCAT
NELFA
NELFE
KARS
ACAD10
ACAD11
CAMK4
CAMKK1
MCM7
DPYSL2
DSE
PHF15
ING4
STAG2
RAD21
SNAPC5
PPP3CA
PPP3R1
LDHAL6A
MED16
MED24
FOSL2
NFIA
CCDC101
ZZZ3
NDUFS1
NDUFV1
FSHB
FSHR
GTF2H3
GTF2H4
SC5D
HIBADH
SLC9A4
SLC9A2
PRPSAP2
FAM160A2
HOOK3
CAMK2A
CAMK2D
NLGN3
NLGN4X
PRKAA1
PRKAB1
NLGN4Y
TADA2B
SEC24A
EPHA3
EPHA7
PRDX1
PRDX2
FADS1
FADS2
TERF1
G6PD
H6PD
PNLIP
NOS1
NOS3
SH3GLB1
SH3GLB2
MSL1
MSL2
GABRB1
NXF1
POMGNT2
POMK
POMGNT1
B3GALNT2
TNNC1
TNNT2
NDUFV2
AP4B1
AP4M1
PITPNM2
PITPNM1
NOP10
NTS
NTSR1
PECR
MTMR9
MTMR7
EXOC7
CYP7B1
PSMD12
PSMD6
ABCG8
XIAP
DIABLO
SLC15A1
SLC15A2
BRD7
ACTR2
HBG1
HBG2
C20ORF29
CKS1B
CKS2
CTNNA2
RXRG
CCNB1
CYP2C9
CYP2C18
TRAPPC2L
TDO2
ASMTL
ATP5MC1
ATP5G3
SLC19A2
SLC19A3
PRKAR2A
COG3
GPX7
GPX8
SKI
SKIL
C6
C7
PRKCZ
EXOC5
NR1H3
PPP4R2
SMEK1
HNMT
CARNMT1
DPYS
UPB1
CDKN2B
MTHFS
RMI2
RMI1
COG6
ACHE
BCHE
SLC4A7
SLC4A8
SLC4A9
SLC4A5
SLC4A10
CASP3
CASP6
CNN2
CNN3
KCNH1
GYPA
GYPB
WDR48
USP1
TMED2
TMED4
RPRD2
RPRD1A
IFNAR1
IFNB1
LIF
LIFR
RNMTL1
MRM1
SERPINB2
PLAT
NTN4
NTN1
KLC3
KLC1
PGAP1
FRAT1
FRAT2
CHAF1A
CHAF1B
MEAF6
PRDX3
MBD3
MTA1
CREB1
ATF1
ROR1
ROR2
PDIA3
P4HB
GRIA1
NAA35
LSMD1
MPP5
CRB3
RUVBL2
RUVBL1
SUPT7L
IFIT1
IFIT3
MYST1
YIPF3
YIPF4
LLGL2
PET112L
VEGFA
VEGFB
COMMD6
PPP1R10
TOX4
CLEC4M
CD209
MVD
HSPA9
GRPEL1
NEUROG3
PAX4
NKX2-2
NEUROD1
CHST12
CHST15
NSDHL
CHST11
CHST13
LIMS1
ALDH18A1
MRPL28
MRPL39
TUBGCP5
VPS26B
EXOC1
UBR4
KCMF1
GIMAP7
GIMAP2
SNHG3-RCC1
RAN
TERF2IP
TERF2
CFB
C2
SMAD2
SMAD3
LSM3
LSM2
ATP6V0E2
ATP6V0E1
NPPA
NPPC
HAUS7
TSEN15
TSEN2
ATP5PB
IFNAR2
GSTA5
EIF3A
HLA-DMB
HLA-DOB
NLGN1
INADL
COG4
NACA
BTF3
7-MAR
IRF2
SLC26A9
SLC26A2
SLC26A1
NEGR1
NTM
CYP3A7
CYP3A5
L3MBTL2
CASP5
AIMP1
MPZL2
MPZL3
GSTA3
AKR7A3
AKR7A2
AP4S1
AP4E1
TADA2A
HAUS1
SLC5A6
SOAT1
SOAT2
AASDHPPT
VNN2
TACC2
TACC1
ACLY
CABIN1
CDC73
CTR9
GALNTL5
INTS4
POLE
POLE2
MAD2L2
REV3L
YKT6
BET1L
PIGL
PIGB
PIGN
FANCF
C14ORF106
QTRT2
QTRT1
ERBB4
AQP9
AQP10
SGCB
SGCD
CDK2AP2
CDK2AP1
DPEP2
DPEP3
RND1
PLXNB1
DPYD
PPIE
XAB2
DNMT3A
DNMT3B
PCGF6
NAB1
NAB2
EPN1
EPN3
GUCY2F
KCNQ5
KCNQ4
IMPA2
INPP1
STRADB
STK11
POLA1
PRIM1
AMOT
AMOTL1
KLC2
ACAT1
OXCT1
HUS1B
MYBL1
CCT5
C10ORF129
ACSM3
PGK1
PGK2
CNTF
CNTFR
KAT14
ITPR1
ITPR3
CAP2
CAP1
C1ORF116
ACSM1
ACSM2B
C1S
NPAS2
ACSM4
ACSM5
ACSM2A
SLC20A1
SLC20A2
MYF5
MYOD1
BDH2
BDH1
OAT
WNT3
WNT3A
THBS1
THBS2
GYS1
GYG2
TSEN54
NBAS
RINT1
AK2
AK3L1
RELA
RELB
USP18
ABCA12
ABCA10
ERCC1
ERCC4
GYG1
NADKD1
NADK
TRIP4
RALBP1
REPS1
HARS
SARS
RABGEF1
RSU1
PTGIS
PTGS1
PTPRA
PTPRE
BMX
STAT3
ARPC2
HAUS6
MRPL15
MMP24
MMP16
EMC9
EMC2
TMED10
RFC2
CCT6P1
POLE3
CHRAC1
HLA-A
LMBRD1
MMACHC
SNX6
PHC1
SCMH1
DYNLRB2
DYNLRB1
CA2
ACTR10
CYP27A1
RAB5A
RAB5C
JUN
MED14
GLO1
HAGH
EIF3K
EIF3L
VBP1
DCTN5
EDN1
EDNRB
LEO1
PAF1
NUP107
NUP37
AEBP2
CACNA2D1
CACNA2D2
SUMO1
ATG4C
ATG4D
ATG4A
PRKAB2
PTPRN
PTPRN2
PIDD1
IDO1
FOXA1
FOXA2
SCUBE2
SCUBE1
DBT
PMS2
IGFALS
IGFBP3
IL20
IL20RB
TH1L
HSD3B7
MPHOSPH10
IMP4
TIPIN
TIMELESS
DCTN2
NADSYN1
NMRK1
ITGB1BP3
QPRT
NMNAT2
PMF1
ATP5F1E
NOL4L
SNRPD1
DEFA5
DEFA6
COG1
ZWINT
SEPT7
SCGB3A2
MARCO
ARR3
PRPSAP1
EIF3M
B3GAT2
B3GAT1
LSM8
COMMD2
ZW10
ANAPC4
SKIV2L2
GSTA4
SMEK2
NCK1
NCK2
PGAM4
PGAM2
CCNYL1
CCNY
CRH
UCN
SLU7
PPIL3
DCP2
PRPH2
ROM1
CCR3
CCL11
DDX39A
SARNP
AP1M1
LAMA1
LAMA2
RALGAPB
RALGAPA2
SCN3A
SCN9A
SCN2A
FBXW11
BTRC
STAG1
COPS7B
HK1
HKDC1
POLR3G
AGT
AGTR2
ALG3
ALG12
GNPNAT1
PARVA
PIK3C2A
PIK3C2B
LPIN1
LPIN2
DRG2
RWDD1
IGFBP2
IGFBP5
HSPB8
HSPB7
TUBGCP6
CDK6
HK2
SMARCA1
SMARCA5
PDE5A
WDR61
SASS6
STIL
RAD9B
RAD9A
TRAPPC3
SS18
SYMPK
PFDN2
HSP90AA1
HSP90AB1
NUF2
PPP1CA
PPP1CB
NSL1
FAM125A
LAMC3
ANAPC10
ITGB3BP
LTA
LTB
GMPS
GEN1
EXO1
DNAJA3
TAS1R2
UNC5A
LSS
GNPAT
AGPS
PCGF2
MLH1
TCEA1
TCEA2
SLC9A9
MTHFR
PRKAA2
FN3K
FN3KRP
SNRPA1
SNRPB2
MRPL38
IFIH1
DHX58
PSMC2
IGF1
OAS2
OAS3
ATP2B1
ATP6V1C2
ATP6V1C1
TSPAN3
CLDN11
LATS1
MOB1B
TAF9
TAF10
EHMT2
EHMT1
USP46
WDR20
ASIC3
XYLB
CRYL1
OAS1
GNAI1
GNAO1
BUB3
DUT
TYMS
ABCA5
GTF2E1
GTF2E2
MMP9
TIMP1
KDM5C
KDM5D
KDM5A
TMED9
B4GALT4
AKAP1
IL6
IL6R
FOXA3
YIPF6
YIPF2
FANCC
ARPC5
ARPC1B
RPL35
RPL27
KLC4
GTF2H1
DBH
PNMT
TEAD4
TEAD2
PPP1CC
HYPK
GGPS1
TOM1L1
TOM1
PHF12
LEFTY1
LEFTY2
BBS5
BBS1
TNNI3
CCDC22
LPL
CDH2
CDH4
NFKB2
PGM2L1
PGM2
PGM1
SIRT1
SIRT7
ELMO2
ELMO1
REV1
INTS1
INTS12
KCNS2
IMP3
CCR1
[truncated: 15,190 more rows]
