# Supplementary material for: Protein interaction networks provide insight into fetal origins of chronic obstructive pulmonary disease
Source: Respir Res. 2022 Mar 24;23:69. doi: 10.1186/s12931-022-01963-5 (PMC8944072; doi:10.1186/s12931-022-01963-5)
Supplement: Supplementary file 4 — Additional file 4: Table S3. Each list contains the genes within the corresponding module if they can be associated to respiratory diseases according to the database DisGeNet or GWAS study. Genes that can be associated to asthma and/or COPD according to DisGeNet are highlighted in green. Genes that can be associated to COPD according to GWAS are highlighted in yellow. Genes associated with asthma and COPD are highlighted in blue. [file 12931_2022_1963_MOESM4_ESM.xls]

## Sheet: Caption and Legend
Caption	Each list contains the genes within the corresponding module if they can be associated to respiratory diseases according to the database DisGeNet or GWAS study. Genes that can be associated to asthma and/or COPD according to DisGeNet are highlighted in green. Genes that can be associated to COPD according to GWAS are highlighted in yellow. Genes associated with asthma and COPD are highlighted in …
Legend
Bold	interactors
green	COPD DisGenet
yellow	COPD GWAS
blue	COPD DisGent and GWAS

## Sheet: FetalLungMethylationModule
Gene	Disease
AFAP1	Carcinoma of lung (gda 0.01), Non-Small Cell Lung Carcinoma (gda 0.01)
AGTR1	Renal Tubular Dysgenesis With Choanal Atresia And Athelia (0.6), Asthma (0.21), Respiratory Insufficiency (0.1), Idiopathic pulmonary arterial hypertension (0.02), Respiratory Distress Syndrome (0.02), Idiopathic Pulmonary Fibrosis (0.01), Bronchopulmonary Dysplasia (0.01), Malignant neoplasm of lung (0.01), High altitude pulmonary edema
AKAP5	Chronic Obstructive Airway Disease (0.01), a lot of behavior and mental diseases	Immunologic Deficiency Syndromes (gda 0.01) , Pneumonia (gda 0.01)
AP2A2	Asthma (0.1), Bronchitis, chronic (0.01)
ARNT2	Non-Small Cell Lung Carcinoma (0.01)	Idiopathic Pulmonary Fibrosis (gda 0.03),	Carcinoma of lung (gda 0.03), Inflammatory disorder (gda 0.03), Autoinflammatory Syndrome (gda 0.02), Coughin (gda 0.01), Autoinflammatory disorder (0.01),
BCL11A	Non-Small Cell Lung Carcinoma (0.01)
BRCA1	Non-Small Cell Lung Carcinoma (gda 0.1) , Immune Reconstitution Inflammatory Syndrome (gda 0.01), Small cell carcinoma of lung (gda 0.01), Non-small cell lung cancer metastatic (gda 0.01),
CBR1	Malignant neoplasm of lung (0.04), Adenocarcinoma of lung (disorder) (0.01), Small cell carcinoma of lung (0.01)
CCR5	Asthma (0.08), Chronic Obstructive Airway Disease (0.03), Sarcoidosis, Pulmonary (0.02), Granulomatosis with polyangiitis (0.02), Tuberculosis, Pulmonary (0.02), Lung diseases (0.02), Anthracosis (0.01), Cystic Fibrosis (0.01), Idiopathic pulmonary arterial hypertension (0.01), Bronchiolitis (0.01),Pneumocystis jiroveci pneumonia (0.01), Pleural Tuberculosis (0.01), Pleural effusion disorder (0.0…
DNMT3B	Sinusitis (0.1), Paranasal Sinus Diseases (0.1), Pneumonia Bronchiectasis (0.1), Bronchitis, Chronic (0.1), Malignant neoplasm of lung (0.09), Lung Neoplasms (0.08), Non-Small Cell Lung Carcinoma (0.08), Cystic Fibrosis (0.02), Small cell carcinoma of lung (0.01), Adenocarcinoma of lung (disorder) (0.01), Influenza (0.01)
EEF1A2	Asthma (0.02), Lung diseases (0.01), Chronic Obstructive Airway Disease (0.01), Malignant mesothelioma (0.01), Adenocarcinoma of lung (disorder) (0.01), Malignant neoplasm of lung (0.01)
EPS15	Non-Small Cell Lung Carcinoma (0.02), Lung Neoplasms (0.01)
GLE1	Respiratory Failure (0.1), Dyspnea (0.1)
HDAC3	Non-Small Cell Lung Carcinoma (0.03), Malignant neoplasm of lung (0.01), Lung diseases (0.01), Chronic Obstructive Airway Disease (0.01)
IL1RN	Asthma (gda 0.4), Pulmonary Fibrosis (gda 0.32), Hamman-Rich syndrome (gda 0.32), Inflammation (gda 0.32), Bronchial Hyperreactivity (gda 0.31), Anthracosis (gda 0.3), Silicosis (gda 0.24), Respiratory Distress Syndrome, Adult (gda 0.23), Pneumonia (gda 0.23), Chronic Obstructive Airway Disease (gda 0.08), Autoimmune Diseases (gda 0.07), Chronic inflammatory disorder (0.01), Respiratory Failure (…
JAK2	Respiratory Insufficiency (0.1), Epistaxis (0.1), Non-Small Cell Lung Carcinoma (0.05), Malignant neoplasm of lung (0.04), Idiopathic pulmonary arterial hypertension (0.02), Small cell carcinoma of lung (0.02), Adenocarcinoma of lung (disorder) (0.02), Lung Neoplasms (0.01)
KIAA1949	Adenocarcinoma of lung (disorder) (0.1), Carcinoma of lung (0.1)
MAPK8	Carcinoma of lung (gda 0.09), Non-Small Cell Lung Carcinoma (gda 0.09), asthma (gda 0.04), Small cell carcinoma of lung (gda 0.03), Pneumonia (gda 0.01), Respiration Disorders (gda 0.01), Respiratory Tract Diseases (gda 0.01), Respiratory syncytial virus (RSV) infection in conditions classified elsewhere and of unspecified site (gda 0.01), Lung Neoplasms (gda 0.01)
MDK	Malignant mesothelioma (0.32), Non-Small Cell Lung Carcinoma (0.03), Adenocarcinoma of lung (disorder) (0.02), Malignant neoplasm of lung (0.02), Pneumonia, Ventilator-Associated (0.01), Chronic Obstructive Airway Disease (0.01), Cystic Fibrosis (0.01), Pleural Effusion, Malignant (0.01)
MTA1	Non-Small Cell Lung Carcinoma (0.06), Malignant neoplasm of lung (0.04)
MVP	Non-Small Cell Lung Carcinoma (0.05), Malignant neoplasm of lung (0.02)
OBSCN	Asthma (0.01)
POR	Upper airway obstruction (0.1 gda), Bronchomalacia (0.1 gda), Lung Neoplasms (0.01 gda), Large cell carcinoma of lung (gda 0.01)
RDH10	Non-Small Cell Lung Carcinoma (0.01), Choanal Atresia (0.01)
SPRY2	Malignant neoplasm of lung (0.31), Lung Neoplasms (0.3), Lung diseases (0.3), Non-Small Cell Lung Carcinoma (0.01)
VAV1	Adenocarcinoma of lung (disorder) (0.3), Malignant neoplasm of lung (0.04), Lung Neoplasms (0.01)
ZFPM1	asthma (0.1)

## Sheet: COPDMethylationModule
Gene	Disease
EGFR	Adenocarcinoma of lung (disorder) (0.7), Non-Small Cell Lung Carcinoma (0.7), Malignant neoplasm of lung (0.6), Lung Neoplasms (0.6), Small cell carcinoma of lung (0.4), Malignant mesothelioma (0.37), Asthma (0.29), Pulmonary Fibrosis (0.26), Lung diseases (0.25), Chronic Obstructive Airway Disease (0.23), Pleural Effusion, Malignant (0.1), Pleural effusion disorder (0.1), Lung Diseases, Intersti…
ERBB2	Non-Small Cell Lung Carcinoma (0.7), Adenocarcinoma of lung (disorder) (0.7), Lung Neoplasms (0.4), Malignant neoplasm of lung (0.4), Small cell carcinoma of lung (0.1), Asthma (0.1), Pulmonary Sclerosing Hemangioma (0.01), Sinonasal undifferentiated carcinoma (0.01), Laryngeal neoplasm (0.01), Pneumoconiosis (0.01), Pulmonary Fibrosis (0.01), Malignant neoplasm of larynx (0.01), Kartagener Syndr…
ETS1	Asthma (0.11), Non-Small Cell Lung Carcinoma (0.02), Allergic rhinitis (disorder) (0.01), Malignant neoplasm of lung (0.01), Adenocarcinoma of lung (disorder) (0.01)
CHRM1	Asthma (0.02)
CEBPA	Pulmonary Fibrosis (0.3), Hamman-Rich syndrome (0.3), Malignant neoplasm of lung (0.03), Lung Neoplasms (0.03), Asthma (0.01), Non-Small Cell Lung Carcinoma (0.01)
PXN	Non-Small Cell Lung Carcinoma (0.34), Malignant neoplasm of lung (0.07), Lung Neoplasms (0.03), Small cell carcinoma of lung (0.02), Adenocarcinoma of lung (disorder) (0.02)
ULK2	Malignant mesothelioma (0.3)
DAPK2	Hamman-Rich syndrome (0.01), Idiopathic pulmonary arterial hypertension (0.01), Idiopathic Pulmonary Fibrosis (0.01), Non-Small Cell Lung Carcinoma (0.01), Pulmonary Fibrosis (0.01)
SORBS1	Perry Syndrome (0.02), Hay fever (0.01), Asthma (0.01), Chronic Obstructive Airway Disease (0.01)
ITGA9	Chylothorax, congenital (0.21), Lung Neoplasms (0.01), Chylothorax (0.01), Malignant neoplasm of lung (0.01)
ITGB4	Non-Small Cell Lung Carcinoma (0.31), Asthma (0.02), Lung Neoplasms (0.01)
DICER1	Non-Small Cell Lung Carcinoma (0.03), Malignant neoplasm of lung (0.03), Lung Neoplasms (0.01), Pulmonary Embolism (0.01), Bronchopulmonary Sequestration (0.01), Tracheal Diseases (0.01), Adenocarcinoma of lung (disorder) (0.01)
DAPK1	Non-Small Cell Lung Carcinoma (0.36), Malignant neoplasm of lung (0.34), Lung Neoplasms (0.33), Respiratory Tract Diseases (0.3), Malignant mesothelioma (0.01)
EBF1	Respiratory Distress Syndrome, Adult (0.3)
RHOB	Lung Neoplasms (0.02), Adenocarcinoma of lung (disorder) (0.01)
RAB27A	Asthma (0.01), Cystic Fibrosis (0.01)
RUNX1T1	Small cell carcinoma of lung (0.3), Kartagener Syndrome (0.01)
RNASE1	Influenza (0.01)
MAP3K6	Influenza (0.01)
MYRIP	Smoking Behaviors (0.1)
MCF2L	Influenza (0.01)
EPHB2	Non-Small Cell Lung Carcinoma (0.1), Malignant neoplasm of lung (0.07), Adenocarcinoma of lung (disorder) (0.06), Asthma (0.06), Small cell carcinoma of lung (0.03), Malignant mesothelioma (0.03), Influenza (0.02), Idiopathic pulmonary arterial hypertension (0.01), Histiocytosis, Langerhans-Cell (0.01), Chronic Obstructive Airway Disease (0.01), Cystic Fibrosis (0.01)
PARVA

## Sheet: COPDExpressionModule
Gene	Disease	Direction of Expression
ABL1	Non-Small Cell Lung Carcinoma (0.01), Influenza (0.01), Lung Neoplasms (0.03), Adenocarcinoma of lung (disorder) (0.01), Malignant neoplasm of lung (0.01)
ACTA1	Asthma (0.01), Pneumonia (0.1), Respiratory Insufficiency (0.1), Respiratory Failure (0.01)
BCL11A	Non-Small Cell Lung Carcinoma (0.01)
BCL2	Asthma (0.35), Bronchopulmonary Dysplasia (0.01), Malignant neoplasm of larynx (0.01), Bronchogenic Carcinoma (0.01), Non-Small Cell Lung Carcinoma (0.1), Cystic Fibrosis (0.03), Histiocytosis, Langerhans-Cell (0.01), Pulmonary Hypertension (0.2), Influenza (0.02), Lung diseases (0.02), Chronic Obstructive Airway Disease (0.02), Lung Neoplasms (0.06), Pneumonia (0.01), Pulmonary Edema (0.01), Ple…
BCLAF1	Small cell carcinoma of lung (0.3)
BLK	Lung Diseases, Interstitial (0.02), Allergic rhinitis (disorder) (0.01)
CD24	Non-Small Cell Lung Carcinoma (0.01), Lung Neoplasms (0.01), Pleural effusion disorder (0.02), Small cell carcinoma of lung (0.02), Malignant neoplasm of lung (0.04)
CD79A	Coughing (0.1), Influenza (0.01), Paranasal Sinus Diseases (0.1), Sinusitis (0.1), Malignant neoplasm of lung (0.01)
CDC42	Non-Small Cell Lung Carcinoma (0.04), Influenza (0.02), Lung Neoplasms (0.01), Pneumonia (0.01), Rhinitis (0.01), Malignant neoplasm of lung (0.01), Pneumocystis jiroveci pneumonia (0.01),
CIT	Non-Small Cell Lung Carcinoma (0.01)
DLG2	Chronic Obstructive Airway Disease (0.1)
EDN1	Asthma (0.38), Hay fever (0.01), Hypersomnia with Periodic Respiration (0.2), Pulmonary Hypertension (0.53), Lung diseases (0.01), Chronic Obstructive Airway Disease (0.02), Lung Neoplasms (0.02), Aspiration Pneumonia (0.2), Pulmonary Embolism (0.2), Pulmonary Fibrosis (0.58), Respiratory Distress Syndrome, Adult (0.5), Sleep Apnea Syndromes (0.2), Hamman-Rich syndrome (0.32), Malignant neoplasm …
EDNRB	Airway Obstruction (0.01), Asthma (0.22), Non-Small Cell Lung Carcinoma (0.01), Cystic Fibrosis (0.01), Pulmonary Hypertension (0.5), Lung diseases (0.02), Chronic Obstructive Airway Disease (0.01), Lung Neoplasms (0.02), Small cell carcinoma of lung (0.01), Malignant neoplasm of lung (0.01), Familial primary pulmonary hypertension (0.01), Sleep Apnea, Obstructive (0.01), Hepatopulmonary Syndrome…
FCGR2B	Asthma (0.01), Pneumonia (0.01), Anti-Glomerular Basement Membrane Disease (0.02), Allergic rhinitis (disorder) (0.01), Pneumonitis (0.01)
FNTA	Cystic Fibrosis (0.01)
GAD1	Bronchopulmonary Dysplasia (0.02), Siderosis (0.01)
HMGB1	Asthma (0.03), Pneumonia, Bacterial (0.01), Non-Small Cell Lung Carcinoma (0.02), Cystic Fibrosis (0.02), Pulmonary Hypertension (0.2), Influenza (0.02), Lung diseases (0.01), Chronic Obstructive Airway Disease (0.01), Lung Neoplasms (0.01), Pneumonia (0.01), Pulmonary Fibrosis (0.33), Respiratory Distress Syndrome, Adult (0.01), Hamman-Rich syndrome (0.3), Adenocarcinoma of lung (disorder) (0.01…
HNRNPA1	Non-Small Cell Lung Carcinoma (0.03), Dyspnea (0.1), Adenocarcinoma of lung (disorder) (0.3), Respiratory Failure (0.1)
HSP90AA1	Bronchopulmonary Dysplasia (0.01), Non-Small Cell Lung Carcinoma (0.1), Cystic Fibrosis (0.01), Lung Neoplasms (0.01), Small cell carcinoma of lung (0.01), Adenocarcinoma of lung (disorder) (0.02), Malignant neoplasm of lung (0.1)
HSPA5	Asbestosis (0.3), Non-Small Cell Lung Carcinoma (0.05), Lung Neoplasms (0.01), Pneumonia (0.01), Respiratory Hypersensitivity (0.3), Small cell carcinoma of lung (0.01), Malignant neoplasm of lung (0.04), Pulmonary Fibrosis - from Asbestos Exposure (0.3)
MS4A1	Asthma (0.01), Bronchiectasis (0.1), Non-Small Cell Lung Carcinoma (0.3), Hay fever (0.01), Kartagener Syndrome (0.01), Pneumonia (0.1), Pleural Effusion, Malignant (0.01), Hamman-Rich syndrome (0.01), Small cell carcinoma of lung (0.01), Adenocarcinoma of lung (disorder) (0.3), Lung Diseases, Interstitial (0.01), Idiopathic Pulmonary Fibrosis (0.01), Granulomatosis with polyangiitis (0.01)
NQO1	Asthma (0.38), Bronchopulmonary Dysplasia (0.01), Non-Small Cell Lung Carcinoma (0.4), Lung diseases (0.01), Chronic Obstructive Airway Disease (0.2), Lung Neoplasms (0.04), Small cell carcinoma of lung (0.03), Adenocarcinoma of lung (disorder) (0.06), Malignant neoplasm of lung (0.1), Congenital laryngeal adductor palsy (0.01), Solitary Pulmonary Nodule (0.01)
OAZ1	Non-Small Cell Lung Carcinoma (0.01), Pulmonary Emphysema (0.01), Malignant neoplasm of lung (0.01)
PDPK1	Malignant neoplasm of lung (0.01), Non-Small Cell Lung Carcinoma (0.01)
PGGT1B	Lung Neoplasms (0.3), Malignant neoplasm of lung (0.3)
PGK1	Non-Small Cell Lung Carcinoma (0.01)
PLA2G7	Asthma (0.33), Pulmonary Hypertension (0.01), Respiratory Distress Syndrome, Adult (0.01), IgE RESPONSIVENESS, ATOPIC (0.3), Platelet-Activating Factor Acetylhydrolase Deficiency (0.6)
PPIA	Asthma (0.02), Non-Small Cell Lung Carcinoma (0.34), Influenza (0.01), Lung Neoplasms (0.02), Small cell carcinoma of lung (0.01), Malignant neoplasm of lung (0.01), Severe Acute Respiratory Syndrome (0.01)
PPIL3	None
RAC1	Asbestosis (0.01), Non-Small Cell Lung Carcinoma (0.09), Lung Neoplasms (0.01), Pulmonary Fibrosis (0.01), Pleural Effusion, Malignant (0.01), Small cell carcinoma of lung (0.01), Adenocarcinoma of lung (disorder) (0.03), Malignant neoplasm of lung (0.06)
RAP1B	Pneumonitis (0.01), Pneumonia (0.01)
RASD2	Malignant neoplasm of lung (0.01)
RPSA	Asthma (0.02), Non-Small Cell Lung Carcinoma (0.02), Lung Neoplasms (0.01), Pleural Effusion, Malignant (0.01), Small cell carcinoma of lung (0.01), Adenocarcinoma of lung (disorder) (0.32), Malignant neoplasm of lung (0.02), Pulmonary Sclerosing Hemangioma (0.01), Idiopathic pulmonary arterial hypertension (0.01)
SERPINE2	Asthma (0.01), Cystic Fibrosis (0.01), Chronic Obstructive Airway Disease (0.03), Pulmonary Emphysema (0.01)
SKP2	Non-Small Cell Lung Carcinoma (0.06), Lung Neoplasms (0.05), Small cell carcinoma of lung (0.02), Malignant neoplasm of lung (0.08)
TAGLN2	Neoplasms; Respiratory Tract Diseases (0.01)
TPM3	Respiratory Insufficiency (0.1), Small cell carcinoma of lung (0.01)
UBQLN1	Adenocarcinoma of lung (disorder) (0.01), Lung Neoplasms (0.01)
VDAC1	Non-Small Cell Lung Carcinoma (0.02), Cystic Fibrosis (0.01), Lung Neoplasms (0.01)
VEGFA	Altitude Sickness (0.01), Asthma (0.4), Bronchitis (0.01), Bronchopulmonary Dysplasia (0.06), Non-Small Cell Lung Carcinoma (0.4), Bronchitis, Chronic (0.32), Cystic Fibrosis (0.03), Hay fever (0.01), Hyaline Membrane Disease (0.2), Pulmonary Hypertension (0.01), Lung diseases (0.34), Chronic Obstructive Airway Disease (0.3), Lung Neoplasms (0.1), Nasal Polyps (0.04), Pleural Diseases (0.01), Ple…

## Sheet: OverlapLung
Gene	Disease
AKAP5	Chronic Obstructive Airway Disease (0.01)
ANKRD11	Alveolar capillary dysplasia (0.01)
CHRM1	Asthma (0.02)
EHMT2	Malignant neoplasm of lung (0.3), Lung Neoplasms (0.3)
GABBR1	Sleep Apnea, Obstructive (0.1), Small cell carcinoma of lung (0.01)
GRM1	Cystic Fibrosis (0.01), Asthma (0.01)
HDAC4	Non-Small Cell Lung Carcinoma (0.01), Pulmonary Emphysema (0.01), Malignant neoplasm of lung (0.01), Familial primary pulmonary hypertension (0.3), Malignant mesothelioma (0.3), PULMONARY HYPERTENSION, PRIMARY, DEXFENFLURAMINE-ASSOCIATED (0.3), Pulmonary Hypertension, Primary, Fenfluramine-Associated (0.3), Idiopathic pulmonary arterial hypertension (0.3), Pulmonary Hypertension, Primary, 1, With…
KCNJ5	Pulmonary Embolism (0.1), Malignant neoplasm of lung (0.01), Lung Neoplasms (0.01)
KCNJ6	Respiratory Insufficiency (0.1), Dyspnea (0.1), Lung Neoplasms (0.01)
MAD1L1	Small cell carcinoma of lung (0.02), Malignant neoplasm of lung (0.02)
MCF2L	Influenza (0.01)
MTNR1A	Non-Small Cell Lung Carcinoma (0.01)
PRDM16	Allergic rhinitis (disorder) (0.1)
RBBP8	Small cell carcinoma of lung (0.01)
RGS6	Non-Small Cell Lung Carcinoma (0.01), Influenza (0.01), Small cell carcinoma of lung (0.01), Malignant neoplasm of lung (0.01),
RREB1	Cystic Fibrosis (0.01), Idiopathic pulmonary arterial hypertension (0.01), Idiopathic Pulmonary Fibrosis (0.01)
RUNX1	Epistaxis (0.1), Asthma (0.02). Lung diseases (0.01)
RUNX3	Asthma (0.22), Malignant neoplasm of larynx (0.01), Non-Small Cell Lung Carcinoma (0.06), Lung Neoplasms (0.35), Adenocarcinoma of lung (disorder) (0.04), Malignant neoplasm of lung (0.34),
SKI	Sleep Apnea, Obstructive (0.1)
SLC5A7	Neuropathy, Distal Hereditary Motor, Type VIIA (0.3), Asthma (0.2), Partial Paralysis (Paresis) Vocal Cords (0.1), Dysphonia (0.1), Vocal Cord Paralysis (0.1), Laryngeal Paralysis (0.1),
ZFPM1	Asthma (0.1)

## Sheet: OverlapCOPD
Gene	Disease
CHRM1	Asthma (0.02)
EEF1A2	Asthma (0.02), Lung diseases (0.01), Chronic Obstructive Airway Disease (0.01), Adenocarcinoma of lung (disorder) (0.01), Malignant neoplasm of lung (0.01), Malignant mesothelioma (0.01),
GRN	Bronchopulmonary Dysplasia (0.01), Non-Small Cell Lung Carcinoma (0.01), Influenza (0.02)
HDAC4	Non-Small Cell Lung Carcinoma (0.01), Pulmonary Emphysema (0.01), Malignant neoplasm of lung (0.01), Familial primary pulmonary hypertension (0.3), Malignant mesothelioma (0.3), PULMONARY HYPERTENSION, PRIMARY, DEXFENFLURAMINE-ASSOCIATED (0.3), Pulmonary Hypertension, Primary, Fenfluramine-Associated (0.3), Idiopathic pulmonary arterial hypertension (0.3), Pulmonary Hypertension, Primary, 1, With…
IFT52	Dyspnea (0.1)
LMNA	Choanal Atresia (0.1), Cystic Fibrosis (0.01), Lung Neoplasms (0.1), Pulmonary Emphysema (0.1), Pulmonary Fibrosis (0.01), Respiratory Insufficiency (0.1), Small cell carcinoma of lung (0.01), Adenocarcinoma of lung (disorder) (0.3), Malignant neoplasm of lung (0.01), Laryngomalacia (0.1), Sarcoglycanopathies (0.01),
LTBR	Asthma (0.01), Pulmonary Fibrosis (0.01), Respiratory Distress Syndrome, Adult (0.01), Diffuse panbronchiolitis (0.01),
MAGI2	Adenocarcinoma of lung (disorder) (0.01), Chronic Obstructive Airway Disease (0.01)
MAP3K6	Influenza (0.01)
NGFR	Malignant mesothelioma (0.01), Small cell carcinoma of lung (0.01)
PARD3	Pulmonary Fibrosis (0.01)
PARD6A	Non-Small Cell Lung Carcinoma (0.02)
PARVA
PPP3CA	Adenocarcinoma of lung (disorder) (0.3), Small cell carcinoma of lung (0.01)
PRKD2	Adenocarcinoma of lung (disorder) (0.3)
PTPN6	Asthma (0.02), Non-Small Cell Lung Carcinoma (0.01), Histiocytosis, Langerhans-Cell (0.01), Pneumonia (0.01), Respiratory Hypersensitivity (0.3)
PXN	Non-Small Cell Lung Carcinoma (0.34), Malignant neoplasm of lung (0.07), Lung Neoplasms (0.03), Small cell carcinoma of lung (0.02), Adenocarcinoma of lung (disorder) (0.02)
RPS6KA2	Malignant neoplasms of lung (0.01)
RPS6KA5	Chronic Obstructive Airway Disease (0.01)
RUNX1	Epistaxis (0.1), Asthma (0.02). Lung diseases (0.01)
RUNX1T1	Small cell carcinoma of lung (0.3), Kartagener Syndrome (0.01)
RUNX3	Asthma (0.22), Malignant neoplasm of larynx (0.01), Non-Small Cell Lung Carcinoma (0.06), Lung Neoplasms (0.35), Adenocarcinoma of lung (disorder) (0.04), Malignant neoplasm of lung (0.34),
SGMS1	Non-Small Cell Lung Carcinoma (0.01), Lung Neoplasms (0.01), Pulmonary Edema (0.2), Malignant neoplasm of lung (0.01),
SKI	Sleep Apnea, Obstructive (0.1)
SMAD1	Non-Small Cell Lung Carcinoma (0.01), Pulmonary Hypertension (0.2), Lung Neoplasms (0.01), Malignant neoplasm of lung (0.01), Idiopathic pulmonary arterial hypertension (0.33),
TNPO1	Lymphoid interstitial pneumonia (0.01)
TRPC6	Cystic Fibrosis (0.02), Pulmonary Hypertension (0.01), Lung diseases (0.02), Chronic Obstructive Airway Disease (0.01), Idiopathic pulmonary arterial hypertension (0.04),
VAV1	Adenocarcinoma of lung (disorder) (0.3), Malignant neoplasm of lung (0.04), Lung Neoplasms (0.01)

## Sheet: FetalLungMethylationModule_otherDiseases
Gene
AGTR1
JAK2
MAPK8
MKNK1
MTA1
NRG2
PRKAR1B
PTPRK
TRIP6
AKAP5
KIF11
SPI1
SPRY2
AFAP1
BCL11A
BRCA1
CRADD
DLGAP2
EEF1A2
EPS15
GRM1
KIAA1949
KIFC1
MVP
NUP214
UBE2I
VAV1
AP2A2
ARNT2
BCL11B
CBFA2T3
CBR1
CCR5
CNRIP1
CYP2S1
DNMT3B
GAK
GLE1
HDAC3
IL1RN
MDK
NUP155
OBSCN
POLR3K
POR
RDH10
TRIP13
VPS52
ZFPM1
ZNRD1
