# Supplementary material for: Protein interaction networks provide insight into fetal origins of chronic obstructive pulmonary disease
Source: Respir Res. 2022 Mar 24;23:69. doi: 10.1186/s12931-022-01963-5 (PMC8944072; doi:10.1186/s12931-022-01963-5)
Supplement: Supplementary file 5 — Additional file 5: Table S4. The table contains the genes of each module and their p-values as well as fold changes from the data sets when available. [file 12931_2022_1963_MOESM5_ESM.xls]

## Sheet: Caption
Each list contains the genes within the corresponding module and the p-values from all three data sets.

## Sheet: FetalLungMethylation
Gene	pvalueFetalLungMethylation	pvalueCOPDMethylation	pvalueCOPDExpression	ConnectsToCOPDMethylation	ConnectsToCOPDExpression
AGTR1	0.00113394	0.0633755	NAN	1	1
JAK2	0.00077521	0.0964948	NAN	1	1
MAPK8	0.00267191	NAN	NAN	1	1
MKNK1	0.000788086	NAN	NAN	1	1
MTA1	0.00256696	0.123317	NAN	1	1
NRG2	0.00278422	0.0682915	NAN	1	1
PRKAR1B	0.00133261	0.0400915	NAN	1	1
PTPRK	0.00237802	0.0614831	NAN	1	1
TRIP6	0.00042802	0.0530704	NAN	1	1
AKAP5	0.00102788	0.0466868	NAN	1
KIF11	0.00288214	NAN	NAN	1
SPI1	0.00283263	0.0550695	NAN	1
SPRY2	0.000810281	0.0542042	NAN	1
AFAP1	0.000247947	0.0553183	NAN		1
BCL11A	0.000954527	0.0681823	0.0399		1
BRCA1	0.00235541	NAN	NAN		1
CRADD	0.000112416	0.0635306	NAN		1
DLGAP2	0.00212029	0.0680978	NAN		1
EEF1A2	0.00145211	0.0338141	NAN		1
EPS15	0.000788669	0.0621658	NAN		1
GRM1	0.000400975	0.0488326	NAN		1
KIAA1949	0.00277906	NAN	NAN		1
KIFC1	0.00217491	0.0871531	NAN		1
MVP	0.00120556	0.061759	NAN		1
NUP214	0.00278792	0.148532	NAN		1
UBE2I	0.000772732	0.114077	NAN		1
VAV1	0.00026543	0.0418259	NAN		1
AP2A2	0.000731971	0.0556142	NAN
ARNT2	0.00166799	0.0633755	NAN
BCL11B	0.000170716	0.045274	NAN
CBFA2T3	0.000405059	0.0769728	NAN
CBR1	0.00150017	NAN	NAN
CCR5	0.00244423	0.0737869	NAN
CNRIP1	0.000150513	0.0769539	NAN
CYP2S1	0.00270091	0.0543016	NAN
DNMT3B	0.00285333	0.120887	NAN
GAK	0.00214397	0.165255	NAN
GLE1	0.00274158	NAN	NAN
HDAC3	0.00288664	0.12154	NAN
IL1RN	0.00221222	0.132345	NAN
MDK	0.000695885	0.052328	NAN
NUP155	0.000513017	NAN	NAN
OBSCN	0.00257541	0.0920577	NAN
POLR3K	0.00225245	0.10191	NAN
POR	0.00209833	0.115906	NAN
RDH10	0.00173341	0.181989	NAN
TRIP13	0.00294862	NAN	NAN
VPS52	0.00292152	0.107203	NAN
ZFPM1	0.00101986	0.0480973	NAN
ZNRD1	0.000306615	0.124553	NAN

## Sheet: COPDMethylation
Gene	pvalueFetalLungMethylation	pvalueCOPDMethylation	pvalueCOPDExpression	ConnectsToFetalLungMethylayion
ATF7	0.0549754	0.0348213	NAN	1
CAMK2A	0.180959	0.0371041	NAN	1
CEBPA	0.359326	0.0385177	NAN	1
CHRM1	0.00899396	0.0281562	NAN	1
DAPK1	0.0695808	0.0385177	NAN	1
DAPK2	0.158607	0.0373349	NAN	1
EBF1	0.11188	0.0374032	NAN	1
EGFR	0.0852597	0.0337431	NAN	1
ERBB2	0.0692236	0.0373349	NAN	1
ETS1	0.1361	0.038286	NAN	1
MAP3K6	0.00485498	0.0360005	NAN	1
PRKCH	0.036081	0.0372061	NAN	1
PXN	0.0214515	0.0296046	NAN	1
RUNX1T1	0.026194	0.0381554	NAN	1
ULK2	0.100666	0.0360005	NAN	1
ARHGEF17	0.0529342	0.0385177	NAN
DICER1	0.185653	0.0385177	NAN
EBF3	0.0140893	0.0360005	NAN
EPHB2	0.0564356	0.0369773	NAN
ITGA9	0.13849	0.0385177	NAN
ITGB4	0.113362	0.0281562	NAN
KALRN	0.0622808	0.0336628	NAN
LAMB2	0.107715	0.0337431	NAN
MATN1	0.0758158	0.0360005	NAN
MCF2L	0.00442004	0.0360005	NAN
MYRIP	0.0873057	0.0360005	NAN
PARVA	0.0450851	0.033331	NAN
PLXNB1	0.0969711	0.0337431	NAN
RAB27A	0.145981	0.0296046	NAN
RAB34	0.169281	0.0296046	NAN
RAB8B	0.0212276	0.0168778	NAN
RASL12	0.0231771	0.0373349	NAN
RHOB	0.428278	0.0360005	NAN
RNASE1	0.131367	0.0337431	NAN
SORBS1	0.115039	0.0343997	NAN
TLX1	0.0790017	0.0357355	NAN
TRIM71	0.027331	0.0381554	NAN

## Sheet: COPDExpression
Gene	pvalueFetalLungMethylation	pvalueCOPDMethylation	pvalueCOPDExpression	ConnectsToFetalLungMethylayion	Log Fold Change
ABL1	0.0250363	0.0741328	0.0256	1	0.84285
ACTA1	0.0608686	0.0556142	0.0105	1	1.28308
BCL11A	0.000954527	0.0681823	0.0399	1	0.722531
BCL2	0.0297625	0.141989	0.00738	1	0.369349
BCLAF1	0.0988765	0.187044	0.0419		-0.530762
BLK	0.0305477	0.0514459	0.0399	1	1.25237
BPGM	0.17119	NAN	0.0125		-0.581096
CCT6P1	0.0166895	NAN	0.00302		-0.603465
CD24	NAN	NAN	0.0267	1	0.619974
CD79A	0.0760219	0.215338	0.0315	1	1.24534
CDC42	0.109405	0.235032	0.000404		-0.718469
CIT	0.0662066	0.0790986	0.0205		-0.57423
DLG2	0.107965	0.0886408	0.0385	1	0.874539
DNAJB14	0.0475944	0.0764506	0.0365		-0.40657
EDN1	0.0526343	NAN	0.0343	1	-0.764237
EDNRB	0.169021	0.0393449	0.0374		-0.799306
EEF1B2	0.116235	0.0719942	0.0317	1	0.191808
ELMO1	0.0114184	0.0997937	0.0296		0.405586
FCGR2B	0.0201413	NAN	0.0199		0.838453
FCRL2	0.155211	NAN	0.0385	1	0.855743
FNTA	0.174601	NAN	0.0095		-0.44092
GAD1	0.0639288	0.0337431	0.0487		0.627723
GAS2	0.00639953	0.138167	0.0205		1.11263
HMGB1	0.0569814	0.0794368	1.77e-05		-0.916362
HNRNPA1	0.132564	NAN	0.00107		-0.589728
HSP90AA1	0.230465	0.117328	0.0401	1	-0.771
HSPA13	0.228307	NAN	0.0385		-0.360056
HSPA5	0.227407	NAN	0.0487	1	-0.650172
LIMS1	0.229377	0.219991	0.0217		-0.590285
LOC440563	NAN	NAN	0.000209		-0.618542
MS4A1	0.886886	0.215525	0.0177		0.880346
NNT	0.0910989	0.205932	0.0136	1	-0.645639
NQO1	0.283795	NAN	0.0167	1	-0.485337
OAZ1	0.208341	0.0564961	0.0399		-0.554316
PDPK1	0.105056	NAN	0.0288	1	-0.439014
PGGT1B	0.230815	NAN	0.00255		-0.488511
PGK1	NAN	NAN	0.0353		-0.314322
PI4K2B	0.0816317	NAN	0.0105		-0.570336
PLA2G7	0.196426	0.0874265	0.0385		1.04741
POU2AF1	0.0214699	0.231921	0.0277	1	1.16624
PPIA	0.300032	NAN	0.0133	1	-0.378542
PPIB	0.0284515	NAN	0.0118		-0.770345
PPIL3	0.216663	NAN	0.0415		-0.502831
PPP3CB	0.0146884	NAN	0.0205	1	0.168196
PTCD1	0.151076	NAN	0.000537		-0.722299
RAC1	0.0374482	0.142976	0.00542	1	-0.646119
RAP1B	0.349779	NAN	0.000173	1	-0.795691
RASD2	0.0314359	0.0625278	0.0321		0.669528
RBM33	0.0724587	0.11336	0.0418		0.608595
RPSA	0.29108	NAN	0.00255		-0.456984
S100A10	0.107318	0.0686947	0.0385		-0.210309
SEPT6	NAN	NAN	0.0412		0.813122
SERPINE2	0.0383405	NAN	0.0339		0.637067
SKP2	0.182478	NAN	0.0303		0.65755
SLC25A12	0.163546	NAN	0.0456		0.255654
SPCS2	0.0802066	NAN	0.0151		-0.330923
SUMO2	0.336771	NAN	0.000357	1	-0.718646
SYNE1	0.0173192	0.0895196	0.0218		-0.381007
TAGLN2	0.14896	NAN	0.0399		-0.312194
TMEM176B	0.143498	0.0495715	0.0303		0.676048
TPM3	0.0858164	0.113955	0.0114		-0.513698
UBQLN1	0.367942	0.127356	0.0227	1	0.155442
VDAC1	0.169877	NAN	0.0422		-0.468225
VEGFA	0.187971	NAN	0.0299	1	-0.578392

## Sheet: OverlapGenes_pvalueFromCOPDMethylation
NRXN3
PRKAR1B
LAMA4
NCOR2
KNDC1
HDAC4
SKI
RUNX3
RUNX1
CHRM1
SHANK2
PRKCH
EEF1A2
LTBR
AMOTL1
VAV1
RPS18
RAB8B
PTPN6
PRKD2
PCLO
TRADD
PARD3
GRN
AMOTL2
NGFR
DTX1
PPP3CA
RASL12
SGMS1
MYOZ3
SMAD1
PIH1D1
TRPC6
RPS6KA5
LMNA
NEK3
MAGI2
MAP3K6
TEAD3
TNPO1
TRAF5
IFT52
RPS6KA2
SGMS2
PARVA
CCDC88C
RUNX1T1
PXN
PARD6A

## Sheet: OverlapGenes_pvalueFromFetalLungMethylation
SLC5A7
RREB1
RGS6
PRKAR1B
MYO1G
MCF2L
GRM1
KCNJ5
EHMT2
LAMA4
NCOR2
GNB1
CBLN4
KNDC1
GPR39
HDAC4
SKI
NRXN3
ZFPM2
SVIL
CTBP2
KCNJ6
SLC5A11
PRDM16
RUNX3
CHRM1
RBBP8
RUNX1
AKAP5
SHANK2
MTNR1A
BZRAP1
ANKRD11
GABBR1
ZFPM1
