# Supplementary material for: Protein interaction networks provide insight into fetal origins of chronic obstructive pulmonary disease
Source: Respir Res. 2022 Mar 24;23:69. doi: 10.1186/s12931-022-01963-5 (PMC8944072; doi:10.1186/s12931-022-01963-5)
Supplement: Supplementary file 6 — Additional file 6: Table S5. The table ontains the results for the enrichment analyses using different sets of genes. [file 12931_2022_1963_MOESM6_ESM.xls]

## Sheet: Caption
Each list contains the results for the enrichment analysis using the genes after which the list is named. For example “LungMethModule_Background_LCCPPI_KEGG” contains the results using all genes of the fetal lung methylation module and the Kegg database. Significantly enriched pathways are highlighted in green. The p-values and genes within the pathways are listed as well.

## Sheet: LungMethModule_KEGG
Pathway	pvalue	Genes

## Sheet: LungMeth2COPDMeth_Kegg
Pathway	pvalue	Genes
Pathways in cancer	0.002623	MAPK8	AGTR1	ARNT2	SPI1
AGE-RAGE signaling pathway in diabetic complications	0.003878	MAPK8	AGTR1	JAK2
Insulin signaling pathway	0.009737	MAPK8	MKNK1	PRKAR1B

## Sheet: LungMeth2COPDDE_Kegg
Pathway	pvalue	Genes
AGE-RAGE signaling pathway in diabetic complications	0.01671	MAPK8		JAK2
Insulin signaling pathway	0.04143	MAPK8	MKNK1	PRKAR1B

## Sheet: COPDMeth_Kegg
Pathway	pvalue	Genes
Focal adhesion	1.241e-05	EGFR	ERBB2	PARVA	PXN	ITGA9	LAMB2	ITGB4
Pathways in cancer	9.497e-05	EGFR	ERBB2	ETS1	CEBPA	DAPK2	LAMB2	DAPK1	CAMK2A	RUNX1T1
Bladder cancer	0.0001164	EGFR	ERBB2	DAPK2	DAPK1
Regulation of actin cytoskeleton	0.005787	EGFR		CHRM1	PXN	ITGA9	ITGB4
PI3K-Akt signaling pathway	0.006589	EGFR	ERBB2	CHRM1	ITGA9	ITGB4	LAMB2
MicroRNAs in cancer	0.02441	EGFR	ERBB2	DICER1	TRIM71
Adherens junction	0.02694	EGFR	ERBB2	SORBS1
Human papillomavirus infection	0.0413	EGFR		PXN	ITGA9	ITGB4	LAMB2
Calcium signaling pathway	0.04584	EGFR	ERBB2	CHRM1	CAMK2A
ErbB signaling pathway	0.04827	EGFR	ERBB2	CAMK2A

## Sheet: COPDMeth2LungMeth_Kegg
Pathway	pvalue	Genes
Pathways in cancer	2.7e-07	CAMK2A	CEBPA	DAPK1	DAPK2	EGFR	ERBB2	ETS1	RUNX1T1
Bladder cancer	2.359e-06	DAPK1	DAPK2	EGFR	ERBB2
Calcium signaling pathway	0.001086	CAMK2A	CHRM1	EGFR	ERBB2
Proteoglycans in cancer	0.001412	CAMK2A	EGFR	ERBB2	PXN
ErbB signaling pathway	0.002886	CAMK2A	EGFR	ERBB2
HIF-1 signaling pathway	0.006326	CAMK2A	EGFR	ERBB2
Autophagy - animal	0.01121	DAPK1	DAPK2	ULK2
Focal adhesion	0.03596	EGFR	ERBB2	PXN
Regulation of actin cytoskeleton	0.04522	CHRM1	EGFR	PXN

## Sheet: COPDDE_Kegg
Pathway	pvalue	Genes
Fluid shear stress and atherosclerosis	0.0007443	SUMO2	EDN1	VEGFA	BCL2	NQO1	HSP90AA1
Pathways in cancer	0.001489	CDC42	EDNRB	TPM3	EDN1	VEGFA	BCL2	NQO1	ABL1	HSP90AA1	SKP2
Neurotrophin signaling pathway	0.005299	CDC42	RAP1B	BCL2	ABL1	PDPK1
Shigellosis	0.01318	ELMO1	CDC42	BCL2	SEPT6	VDAC1	ABL1
Necroptosis	0.02333	ELMO1	BCL2	HMGB1	VDAC1	HSP90AA1
AGE-RAGE signaling pathway in diabetic complications	0.03452	CDC42	EDN1	VEGFA	BCL2
HIF-1 signaling pathway	0.04793	EDN1	VEGFA	BCL2	BCL2

## Sheet: COPDDE2LungMeth_Kegg
Pathway	pvalue	Genes
Fluid shear stress and atherosclerosis	1.386e-06	NQO1	EDN1	HSP90AA1	BCL2	VEGFA	SUMO2
Neurotrophin signaling pathway	3.005e-05	CDC42	RAP1B	ABL1	BCL2	PDPK1
Pathways in cancer	0.0002784	CDC42	NQO1	ABL1	EDN1	HSP90AA1	BCL2	VEGFA
Focal adhesion	0.0003573	CDC42	RAP1B	BCL2	VEGFA	PDPK1
AGE-RAGE signaling pathway in diabetic complications	0.0005724	CDC42	EDN1	BCL2	VEGFA
Protein processing in endoplasmic reticulum	0.003873	HSP90AA1	BCL2	HSPA5	UBQLN1
VEGF signaling pathway	0.004248	CDC42	PPP3CB	VEGFA
Renal cell carcinoma	0.005942	CDC42	RAP1B	VEGFA
Ras signaling pathway	0.01408	CDC42	RAP1B	ABL1	VEGFA
Prostate cancer	0.01806	HSP90AA1	BCL2	PDPK1
T cell receptor signaling pathway	0.02097	CDC42	PPP3CB	PDPK1
HIF-1 signaling pathway	0.02552	EDN1	BCL2	VEGFA
MAPK signaling pathway	0.03827	CDC42	RAP1B	PPP3CB	VEGFA

## Sheet: COPDMeth2COPDDE_Kegg
Pathway	pvalue	Genes
Focal adhesion	0.0003573	PARVA	PXN	EGFR	ERBB2	ITGA9
Bladder cancer	0.001416	EGFR	DAPK1	ERBB2
Adherens junction	0.006496	SORBS1	EGFR	ERBB2
Regulation of actin cytoskeleton	0.01101	CHRM1	PXN	EGFR	ITGA9
Pathways in cancer	0.03796	CEBPA	EGFR	ETS1	DAPK1	ERBB2

## Sheet: COPDDE2COPDMeth_Kegg
Pathway	pvalue	Genes
Pathways in cancer	1.15011e-05	EDNRB	BCL2	TPM3	CDC42	VEGFA	HSP90AA1	ABL1	EDN1
Neurotrophin signaling pathway	2.28928e-05	PDPK1	BCL2	CDC42	RAP1B	ABL1
Focal adhesion	0.000273262	PDPK1	BCL2	CDC42	RAP1B	VEGFA
AGE-RAGE signaling pathway in diabetic complications	0.000459879	BCL2	CDC42	VEGFA	EDN1
Fluid shear stress and atherosclerosis	0.00156671	BCL2	VEGFA	HSP90AA1	EDN1
Renal cell carcinoma	0.00501642	CDC42	RAP1B	VEGFA
Ras signaling pathway	0.0113803	CDC42	RAP1B	VEGFA	ABL1
Prostate cancer	0.0152644	PDPK1	BCL2	HSP90AA1
HIF-1 signaling pathway	0.0215869	BCL2	VEGFA	EDN1
Relaxin signaling pathway	0.0346793	EDNRB	VEGFA	EDN1
Autophagy - animal	0.0379576	PDPK1	HMGB1	BCL2
