# Supplementary material for: Protein interaction networks provide insight into fetal origins of chronic obstructive pulmonary disease
Source: Respir Res. 2022 Mar 24;23:69. doi: 10.1186/s12931-022-01963-5 (PMC8944072; doi:10.1186/s12931-022-01963-5)
Supplement: Supplementary file 7 — Additional file 7: Table S6. Results from enrichment analysis using g:profiler and the genes in the module compute using only genes which are mapped to nominally differentially methylated CpG sites in the fetal lung methylation data set as well as in the COPD methylation data set, using the p-values of the fetal lung methylation data set (sheet 1) and the p-values of the COPD methylation data set (sheet 2). [file 12931_2022_1963_MOESM7_ESM.xls]

## Sheet: Caption
Results from enrichment analysis using g:profiler and the genes in the module compute using only genes which are mapped to nominally diﬀerentially methylated CpG sites in the fetal lung methylation data set as well as in the COPD methylation data set.
gProfiler_overlapCOPDMethylation_LCCBackground	The p-values of the COPD methylation data set were used to compute the module
gProfiler_overlapFetalLungMethylation_LCCBackground	The p-values of the fetal lung methylation data set were used to compute the module

## Sheet: gProfiler_overlapCOPDMethylation_LCCBackground
source	term_name	term_id	adjusted_p_value	negative_log10_of_adjusted_p_value	term_size	query_size	intersection_size	effective_domain_size	intersections
GO:MF	enzyme binding	GO:0019899	2.86671e-06	5.54262	2131	51	26	16574	PRKAR1B,NCOR2,KNDC1,HDAC4,SKI,PRKCH,EEF1A2,LTBR,VAV1,PTPN6,PRKD2,TRADD,PARD3,NGFR,DTX1,PPP3CA,SMAD1,PIH1D1,TRPC6,TBC1D16,MAGI2,TNPO1,TRAF5,CCDC88C,PXN,PARD6A
GO:BP	signal transduction	GO:0007165	5.4452e-06	5.26399	5344	51	39	16574	NRXN3,PRKAR1B,NCOR2,KNDC1,HDAC4,SKI,RUNX1,CHRM1,SHANK2,PRKCH,LTBR,AMOTL1,VAV1,RAB8B,PTPN6,PRKD2,PCLO,TRADD,PARD3,GRN,AMOTL2,NGFR,DTX1,PPP3CA,RASL12,SGMS1,SMAD1,PIH1D1,RPS6KA5,LMNA,MAGI2,MAP3K6,TEAD3,TRAF5,IFT52,RPS6KA2,CCDC88C,PXN,PARD6A
GO:BP	system development	GO:0048731	1.0534e-05	4.97741	4578	51	36	16574	NRXN3,LAMA4,NCOR2,KNDC1,HDAC4,SKI,RUNX3,RUNX1,CHRM1,SHANK2,PRKCH,LTBR,AMOTL1,VAV1,PTPN6,PRKD2,PCLO,TRADD,PARD3,GRN,AMOTL2,NGFR,DTX1,PPP3CA,SMAD1,TRPC6,RPS6KA5,LMNA,NEK3,MAGI2,TEAD3,IFT52,RPS6KA2,SGMS2,PARVA,PARD6A
GO:BP	signaling	GO:0023052	1.3597e-05	4.86656	5806	51	40	16574	NRXN3,PRKAR1B,NCOR2,KNDC1,HDAC4,SKI,RUNX1,CHRM1,SHANK2,PRKCH,LTBR,AMOTL1,VAV1,RAB8B,PTPN6,PRKD2,PCLO,TRADD,PARD3,GRN,AMOTL2,NGFR,DTX1,PPP3CA,RASL12,SGMS1,SMAD1,PIH1D1,RPS6KA5,LMNA,TBC1D16,MAGI2,MAP3K6,TEAD3,TRAF5,IFT52,RPS6KA2,CCDC88C,PXN,PARD6A
GO:BP	anatomical structure development	GO:0048856	1.8878e-05	4.72404	5546	51	39	16574	NRXN3,LAMA4,NCOR2,KNDC1,HDAC4,SKI,RUNX3,RUNX1,CHRM1,SHANK2,PRKCH,LTBR,AMOTL1,VAV1,PTPN6,PRKD2,PCLO,TRADD,PARD3,GRN,AMOTL2,NGFR,DTX1,PPP3CA,SMAD1,PIH1D1,TRPC6,RPS6KA5,LMNA,NEK3,MAGI2,TEAD3,IFT52,RPS6KA2,SGMS2,PARVA,CCDC88C,PXN,PARD6A
GO:BP	regulation of biological process	GO:0050789	2.38997e-05	4.62161	10168	51	50	16574	NRXN3,PRKAR1B,LAMA4,NCOR2,KNDC1,HDAC4,SKI,RUNX3,RUNX1,CHRM1,SHANK2,PRKCH,EEF1A2,LTBR,AMOTL1,VAV1,RPS18,RAB8B,PTPN6,PRKD2,PCLO,TRADD,PARD3,GRN,AMOTL2,NGFR,DTX1,PPP3CA,RASL12,SGMS1,SMAD1,PIH1D1,TRPC6,RPS6KA5,LMNA,NEK3,TBC1D16,MAGI2,MAP3K6,TEAD3,TNPO1,TRAF5,IFT52,RPS6KA2,SGMS2,PARVA,CCDC88C,RUNX1T1,PXN,PARD6A
GO:BP	developmental process	GO:0032502	3.87653e-05	4.41156	5986	51	40	16574	NRXN3,LAMA4,NCOR2,KNDC1,HDAC4,SKI,RUNX3,RUNX1,CHRM1,SHANK2,PRKCH,LTBR,AMOTL1,VAV1,PTPN6,PRKD2,PCLO,TRADD,PARD3,GRN,AMOTL2,NGFR,DTX1,PPP3CA,SMAD1,PIH1D1,TRPC6,RPS6KA5,LMNA,NEK3,MAGI2,TEAD3,IFT52,RPS6KA2,SGMS2,PARVA,CCDC88C,RUNX1T1,PXN,PARD6A
GO:BP	cell development	GO:0048468	5.60813e-05	4.25118	2047	51	24	16574	NRXN3,KNDC1,HDAC4,SKI,RUNX3,RUNX1,CHRM1,SHANK2,PRKCH,PTPN6,PARD3,GRN,NGFR,DTX1,PPP3CA,TRPC6,RPS6KA5,LMNA,NEK3,MAGI2,RPS6KA2,PARVA,CCDC88C,PXN
GO:BP	cell communication	GO:0007154	9.81814e-05	4.00797	5829	51	39	16574	NRXN3,PRKAR1B,NCOR2,KNDC1,HDAC4,SKI,RUNX1,CHRM1,SHANK2,PRKCH,LTBR,AMOTL1,VAV1,RAB8B,PTPN6,PRKD2,PCLO,TRADD,PARD3,GRN,AMOTL2,NGFR,DTX1,PPP3CA,RASL12,SGMS1,SMAD1,PIH1D1,RPS6KA5,LMNA,MAGI2,MAP3K6,TEAD3,TRAF5,IFT52,RPS6KA2,CCDC88C,PXN,PARD6A
GO:BP	regulation of macromolecule metabolic process	GO:0060255	0.000183117	3.73727	5627	51	38	16574	PRKAR1B,NCOR2,KNDC1,HDAC4,SKI,RUNX3,RUNX1,PRKCH,EEF1A2,LTBR,RPS18,PTPN6,PRKD2,TRADD,PARD3,GRN,NGFR,DTX1,PPP3CA,SGMS1,SMAD1,PIH1D1,TRPC6,RPS6KA5,LMNA,NEK3,TBC1D16,MAGI2,MAP3K6,TEAD3,TNPO1,TRAF5,IFT52,RPS6KA2,CCDC88C,RUNX1T1,PXN,PARD6A
GO:BP	regulation of cellular process	GO:0050794	0.000226147	3.64561	9515	51	48	16574	NRXN3,PRKAR1B,LAMA4,NCOR2,KNDC1,HDAC4,SKI,RUNX3,RUNX1,CHRM1,SHANK2,PRKCH,EEF1A2,LTBR,AMOTL1,VAV1,RAB8B,PTPN6,PRKD2,PCLO,TRADD,PARD3,GRN,AMOTL2,NGFR,DTX1,PPP3CA,RASL12,SGMS1,SMAD1,PIH1D1,TRPC6,RPS6KA5,LMNA,NEK3,TBC1D16,MAGI2,MAP3K6,TEAD3,TNPO1,TRAF5,IFT52,RPS6KA2,PARVA,CCDC88C,RUNX1T1,PXN,PARD6A
GO:BP	multicellular organism development	GO:0007275	0.000275216	3.56033	5100	51	36	16574	NRXN3,LAMA4,NCOR2,KNDC1,HDAC4,SKI,RUNX3,RUNX1,CHRM1,SHANK2,PRKCH,LTBR,AMOTL1,VAV1,PTPN6,PRKD2,PCLO,TRADD,PARD3,GRN,AMOTL2,NGFR,DTX1,PPP3CA,SMAD1,TRPC6,RPS6KA5,LMNA,NEK3,MAGI2,TEAD3,IFT52,RPS6KA2,SGMS2,PARVA,PARD6A
GO:BP	cellular response to stimulus	GO:0051716	0.000290489	3.53687	6692	51	41	16574	NRXN3,PRKAR1B,NCOR2,KNDC1,HDAC4,SKI,RUNX1,CHRM1,SHANK2,PRKCH,LTBR,AMOTL1,VAV1,RAB8B,PTPN6,PRKD2,PCLO,TRADD,PARD3,GRN,AMOTL2,NGFR,DTX1,PPP3CA,RASL12,SGMS1,SMAD1,PIH1D1,TRPC6,RPS6KA5,LMNA,MAGI2,MAP3K6,TEAD3,TRAF5,IFT52,RPS6KA2,PARVA,CCDC88C,PXN,PARD6A
GO:BP	cellular response to organic substance	GO:0071310	0.000296389	3.52814	2627	51	26	16574	PRKAR1B,NCOR2,HDAC4,SKI,RUNX1,CHRM1,LTBR,VAV1,RAB8B,PTPN6,PRKD2,TRADD,PARD3,NGFR,DTX1,PPP3CA,SGMS1,SMAD1,PIH1D1,RPS6KA5,LMNA,MAGI2,TRAF5,RPS6KA2,PXN,PARD6A
GO:BP	regulation of developmental process	GO:0050793	0.000387902	3.41128	2452	51	25	16574	LAMA4,KNDC1,HDAC4,SKI,RUNX3,RUNX1,CHRM1,SHANK2,PRKCH,PTPN6,PRKD2,TRADD,PARD3,GRN,NGFR,DTX1,PPP3CA,SMAD1,TRPC6,LMNA,MAGI2,SGMS2,PARVA,RUNX1T1,PARD6A
GO:BP	intracellular signal transduction	GO:0035556	0.000397778	3.40036	2663	51	26	16574	PRKAR1B,KNDC1,HDAC4,PRKCH,LTBR,AMOTL1,VAV1,RAB8B,PTPN6,PRKD2,PCLO,TRADD,AMOTL2,NGFR,PPP3CA,RASL12,SGMS1,SMAD1,PIH1D1,RPS6KA5,MAGI2,MAP3K6,TEAD3,TRAF5,RPS6KA2,CCDC88C
GO:BP	biological regulation	GO:0065007	0.000432934	3.36358	10794	51	50	16574	NRXN3,PRKAR1B,LAMA4,NCOR2,KNDC1,HDAC4,SKI,RUNX3,RUNX1,CHRM1,SHANK2,PRKCH,EEF1A2,LTBR,AMOTL1,VAV1,RPS18,RAB8B,PTPN6,PRKD2,PCLO,TRADD,PARD3,GRN,AMOTL2,NGFR,DTX1,PPP3CA,RASL12,SGMS1,SMAD1,PIH1D1,TRPC6,RPS6KA5,LMNA,NEK3,TBC1D16,MAGI2,MAP3K6,TEAD3,TNPO1,TRAF5,IFT52,RPS6KA2,SGMS2,PARVA,CCDC88C,RUNX1T1,PXN,PARD6A
GO:BP	regulation of metabolic process	GO:0019222	0.000519037	3.2848	6134	51	39	16574	PRKAR1B,LAMA4,NCOR2,KNDC1,HDAC4,SKI,RUNX3,RUNX1,PRKCH,EEF1A2,LTBR,RPS18,PTPN6,PRKD2,TRADD,PARD3,GRN,NGFR,DTX1,PPP3CA,SGMS1,SMAD1,PIH1D1,TRPC6,RPS6KA5,LMNA,NEK3,TBC1D16,MAGI2,MAP3K6,TEAD3,TNPO1,TRAF5,IFT52,RPS6KA2,CCDC88C,RUNX1T1,PXN,PARD6A
GO:BP	cellular response to chemical stimulus	GO:0070887	0.000745881	3.12733	3187	51	28	16574	PRKAR1B,NCOR2,HDAC4,SKI,RUNX1,CHRM1,LTBR,VAV1,RAB8B,PTPN6,PRKD2,TRADD,PARD3,NGFR,DTX1,PPP3CA,SGMS1,SMAD1,PIH1D1,TRPC6,RPS6KA5,LMNA,MAGI2,TRAF5,RPS6KA2,PARVA,PXN,PARD6A
GO:BP	cell differentiation	GO:0030154	0.00083148	3.08015	3927	51	31	16574	NRXN3,LAMA4,KNDC1,HDAC4,SKI,RUNX3,RUNX1,CHRM1,SHANK2,PRKCH,LTBR,VAV1,PTPN6,PARD3,GRN,NGFR,DTX1,PPP3CA,SMAD1,PIH1D1,TRPC6,RPS6KA5,LMNA,NEK3,MAGI2,TEAD3,RPS6KA2,PARVA,CCDC88C,RUNX1T1,PXN
GO:BP	regulation of multicellular organismal development	GO:2000026	0.000841467	3.07496	1952	51	22	16574	LAMA4,KNDC1,HDAC4,SKI,RUNX3,RUNX1,CHRM1,SHANK2,PRKCH,PTPN6,PRKD2,TRADD,PARD3,GRN,NGFR,DTX1,PPP3CA,SMAD1,TRPC6,MAGI2,SGMS2,PARD6A
GO:BP	cellular developmental process	GO:0048869	0.00253738	2.59561	4106	51	31	16574	NRXN3,LAMA4,KNDC1,HDAC4,SKI,RUNX3,RUNX1,CHRM1,SHANK2,PRKCH,LTBR,VAV1,PTPN6,PARD3,GRN,NGFR,DTX1,PPP3CA,SMAD1,PIH1D1,TRPC6,RPS6KA5,LMNA,NEK3,MAGI2,TEAD3,RPS6KA2,PARVA,CCDC88C,RUNX1T1,PXN
GO:BP	phosphorylation	GO:0016310	0.00324504	2.48878	2300	51	23	16574	PRKAR1B,KNDC1,HDAC4,RUNX3,PRKCH,EEF1A2,LTBR,PTPN6,PRKD2,PARD3,SGMS1,SMAD1,PIH1D1,TRPC6,RPS6KA5,NEK3,MAGI2,MAP3K6,TRAF5,RPS6KA2,SGMS2,CCDC88C,PARD6A
GO:BP	response to organic substance	GO:0010033	0.00377317	2.42329	3188	51	27	16574	PRKAR1B,NCOR2,HDAC4,SKI,RUNX3,RUNX1,CHRM1,LTBR,VAV1,RAB8B,PTPN6,PRKD2,TRADD,PARD3,NGFR,DTX1,PPP3CA,SGMS1,SMAD1,PIH1D1,RPS6KA5,LMNA,MAGI2,TRAF5,RPS6KA2,PXN,PARD6A
GO:BP	movement of cell or subcellular component	GO:0006928	0.0048233	2.31666	1954	51	21	16574	NRXN3,LAMA4,HDAC4,SKI,AMOTL1,VAV1,PTPN6,PRKD2,TRADD,GRN,AMOTL2,NGFR,PPP3CA,RPS6KA5,LMNA,MAGI2,TNPO1,IFT52,PARVA,CCDC88C,PXN
GO:BP	regulation of nitrogen compound metabolic process	GO:0051171	0.00504767	2.29691	5334	51	35	16574	PRKAR1B,NCOR2,KNDC1,HDAC4,SKI,RUNX3,RUNX1,PRKCH,EEF1A2,LTBR,PTPN6,PRKD2,TRADD,PARD3,GRN,NGFR,DTX1,PPP3CA,SMAD1,PIH1D1,TRPC6,RPS6KA5,LMNA,NEK3,MAGI2,MAP3K6,TEAD3,TNPO1,TRAF5,IFT52,RPS6KA2,CCDC88C,RUNX1T1,PXN,PARD6A
GO:BP	regulation of multicellular organismal process	GO:0051239	0.00562259	2.25006	3017	51	26	16574	LAMA4,KNDC1,HDAC4,SKI,RUNX3,RUNX1,CHRM1,SHANK2,PRKCH,AMOTL1,RAB8B,PTPN6,PRKD2,TRADD,PARD3,GRN,NGFR,DTX1,PPP3CA,SMAD1,TRPC6,RPS6KA5,LMNA,MAGI2,SGMS2,PARD6A
GO:BP	positive regulation of biological process	GO:0048518	0.00712778	2.14705	5701	51	36	16574	PRKAR1B,NCOR2,KNDC1,HDAC4,SKI,RUNX3,RUNX1,CHRM1,SHANK2,PRKCH,EEF1A2,LTBR,AMOTL1,VAV1,RAB8B,PTPN6,PRKD2,TRADD,PARD3,GRN,NGFR,DTX1,PPP3CA,SGMS1,SMAD1,PIH1D1,TRPC6,RPS6KA5,LMNA,MAGI2,MAP3K6,TEAD3,TRAF5,RPS6KA2,PXN,PARD6A
GO:BP	response to chemical	GO:0042221	0.00752403	2.12355	4291	51	31	16574	NRXN3,PRKAR1B,NCOR2,HDAC4,SKI,RUNX3,RUNX1,CHRM1,EEF1A2,LTBR,VAV1,RAB8B,PTPN6,PRKD2,TRADD,PARD3,NGFR,DTX1,PPP3CA,SGMS1,SMAD1,PIH1D1,TRPC6,RPS6KA5,LMNA,MAGI2,TRAF5,RPS6KA2,PARVA,PXN,PARD6A
GO:BP	response to stimulus	GO:0050896	0.00793819	2.10028	8118	51	43	16574	NRXN3,PRKAR1B,NCOR2,KNDC1,HDAC4,SKI,RUNX3,RUNX1,CHRM1,SHANK2,PRKCH,EEF1A2,LTBR,AMOTL1,VAV1,RAB8B,PTPN6,PRKD2,PCLO,TRADD,PARD3,GRN,AMOTL2,NGFR,DTX1,PPP3CA,RASL12,SGMS1,SMAD1,PIH1D1,TRPC6,RPS6KA5,LMNA,MAGI2,MAP3K6,TEAD3,TRAF5,IFT52,RPS6KA2,PARVA,CCDC88C,PXN,PARD6A
GO:BP	generation of neurons	GO:0048699	0.00818857	2.08679	1467	51	18	16574	NRXN3,KNDC1,SKI,RUNX3,RUNX1,CHRM1,SHANK2,PRKCH,PARD3,GRN,NGFR,DTX1,PPP3CA,TRPC6,RPS6KA5,NEK3,MAGI2,TEAD3
GO:BP	regulation of protein metabolic process	GO:0051246	0.011271	1.94804	2672	51	24	16574	PRKAR1B,KNDC1,HDAC4,SKI,EEF1A2,LTBR,PTPN6,PRKD2,TRADD,PARD3,GRN,NGFR,PIH1D1,TRPC6,RPS6KA5,LMNA,NEK3,MAGI2,MAP3K6,TRAF5,IFT52,RPS6KA2,CCDC88C,PARD6A
GO:BP	regulation of primary metabolic process	GO:0080090	0.0116875	1.93228	5498	51	35	16574	PRKAR1B,NCOR2,KNDC1,HDAC4,SKI,RUNX3,RUNX1,PRKCH,EEF1A2,LTBR,PTPN6,PRKD2,TRADD,PARD3,GRN,NGFR,DTX1,PPP3CA,SMAD1,PIH1D1,TRPC6,RPS6KA5,LMNA,NEK3,MAGI2,MAP3K6,TEAD3,TNPO1,TRAF5,IFT52,RPS6KA2,CCDC88C,RUNX1T1,PXN,PARD6A
GO:BP	nervous system development	GO:0007399	0.0130847	1.88324	2271	51	22	16574	NRXN3,KNDC1,HDAC4,SKI,RUNX3,RUNX1,CHRM1,SHANK2,PRKCH,PCLO,PARD3,GRN,NGFR,DTX1,PPP3CA,SMAD1,TRPC6,RPS6KA5,NEK3,MAGI2,TEAD3,IFT52
GO:BP	multicellular organismal process	GO:0032501	0.0185124	1.73254	6865	51	39	16574	NRXN3,PRKAR1B,LAMA4,NCOR2,KNDC1,HDAC4,SKI,RUNX3,RUNX1,CHRM1,SHANK2,PRKCH,LTBR,AMOTL1,VAV1,RAB8B,PTPN6,PRKD2,PCLO,TRADD,PARD3,GRN,AMOTL2,NGFR,DTX1,PPP3CA,SMAD1,TRPC6,RPS6KA5,LMNA,NEK3,MAGI2,TEAD3,IFT52,RPS6KA2,SGMS2,PARVA,PXN,PARD6A
GO:BP	locomotion	GO:0040011	0.0187465	1.72708	1731	51	19	16574	NRXN3,LAMA4,HDAC4,SKI,CHRM1,AMOTL1,VAV1,PTPN6,PRKD2,TRADD,GRN,AMOTL2,NGFR,PPP3CA,RPS6KA5,LMNA,MAGI2,PARVA,PXN
GO:BP	neurogenesis	GO:0022008	0.0209943	1.6779	1562	51	18	16574	NRXN3,KNDC1,SKI,RUNX3,RUNX1,CHRM1,SHANK2,PRKCH,PARD3,GRN,NGFR,DTX1,PPP3CA,TRPC6,RPS6KA5,NEK3,MAGI2,TEAD3
GO:BP	anatomical structure morphogenesis	GO:0009653	0.0233876	1.63101	2558	51	23	16574	NRXN3,KNDC1,SKI,RUNX1,SHANK2,AMOTL1,PTPN6,PRKD2,PARD3,GRN,AMOTL2,NGFR,PPP3CA,SMAD1,TRPC6,RPS6KA5,NEK3,MAGI2,IFT52,PARVA,CCDC88C,PXN,PARD6A
GO:BP	positive regulation of cellular process	GO:0048522	0.0237366	1.62458	5055	51	33	16574	PRKAR1B,KNDC1,HDAC4,SKI,RUNX3,RUNX1,SHANK2,PRKCH,EEF1A2,LTBR,AMOTL1,VAV1,RAB8B,PTPN6,PRKD2,TRADD,PARD3,GRN,NGFR,DTX1,PPP3CA,SMAD1,PIH1D1,TRPC6,RPS6KA5,LMNA,MAGI2,MAP3K6,TEAD3,TRAF5,RPS6KA2,PXN,PARD6A
GO:BP	cell surface receptor signaling pathway	GO:0007166	0.031471	1.50209	2820	51	24	16574	SKI,RUNX1,SHANK2,PRKCH,LTBR,AMOTL1,VAV1,PTPN6,PRKD2,TRADD,PARD3,AMOTL2,NGFR,DTX1,PPP3CA,SMAD1,RPS6KA5,LMNA,MAGI2,TRAF5,IFT52,CCDC88C,PXN,PARD6A
GO:CC	cell-cell junction	GO:0005911	0.00200624	2.69762	414	51	11	16574	AMOTL1,VAV1,PTPN6,PARD3,AMOTL2,NGFR,PPP3CA,TRPC6,MAGI2,PXN,PARD6A
GO:CC	cell junction	GO:0030054	0.00505436	2.29633	1257	51	17	16574	CHRM1,SHANK2,AMOTL1,VAV1,RPS18,PTPN6,PCLO,PARD3,AMOTL2,NGFR,PPP3CA,TRPC6,MAGI2,PARVA,CCDC88C,PXN,PARD6A
GO:CC	anchoring junction	GO:0070161	0.0136765	1.86402	746	51	13	16574	AMOTL1,VAV1,RPS18,PTPN6,PARD3,AMOTL2,NGFR,PPP3CA,TRPC6,MAGI2,PARVA,PXN,PARD6A
KEGG	KEGG root term	KEGG:00000	1.36279e-05	4.86557	7092	51	40	16574	NRXN3,PRKAR1B,LAMA4,NCOR2,HDAC4,RUNX3,RUNX1,CHRM1,SHANK2,PRKCH,EEF1A2,LTBR,AMOTL1,VAV1,RPS18,RAB8B,PTPN6,PRKD2,PCLO,TRADD,PARD3,AMOTL2,NGFR,DTX1,PPP3CA,SGMS1,SMAD1,TRPC6,RPS6KA5,LMNA,MAGI2,MAP3K6,TEAD3,TRAF5,RPS6KA2,SGMS2,PARVA,RUNX1T1,PXN,PARD6A
KEGG	Tight junction	KEGG:04530	0.000711238	3.14798	166	51	6	16574	RUNX1,AMOTL1,RAB8B,PARD3,AMOTL2,PARD6A
KEGG	Rap1 signaling pathway	KEGG:04015	0.00240905	2.61815	206	51	6	16574	VAV1,PRKD2,PARD3,NGFR,MAGI2,PARD6A
KEGG	MAPK signaling pathway	KEGG:04010	0.0166459	1.77869	293	51	6	16574	TRADD,NGFR,PPP3CA,RPS6KA5,MAP3K6,RPS6KA2
KEGG	Viral carcinogenesis	KEGG:05203	0.0211364	1.67497	197	51	5	16574	HDAC4,LTBR,TRADD,TRAF5,PXN
REAC	Signal Transduction	REAC:R-HSA-162582	1.54537e-07	6.81097	2351	51	26	16574	PRKAR1B,LAMA4,NCOR2,HDAC4,SKI,RUNX3,RUNX1,CHRM1,PRKCH,AMOTL1,VAV1,PTPN6,TRADD,PARD3,AMOTL2,NGFR,DTX1,PPP3CA,SMAD1,TRPC6,RPS6KA5,IFT52,RPS6KA2,CCDC88C,PXN,PARD6A
REAC	RUNX3 regulates p14-ARF	REAC:R-HSA-8951936	0.000452543	3.34434	8	51	3	16574	HDAC4,RUNX3,RUNX1
REAC	Cell-Cell communication	REAC:R-HSA-1500931	0.000547774	3.2614	121	51	6	16574	PTPN6,PARD3,MAGI2,PARVA,PXN,PARD6A
REAC	Signaling by TGF-beta family members	REAC:R-HSA-9006936	0.00405595	2.39191	100	51	5	16574	NCOR2,SKI,PARD3,SMAD1,PARD6A
REAC	Localization of the PINCH-ILK-PARVIN complex to focal adhesions	REAC:R-HSA-446343	0.0165124	1.78219	4	51	2	16574	PARVA,PXN
REAC	Signaling by TGF-beta Receptor Complex	REAC:R-HSA-170834	0.0197509	1.70441	71	51	4	16574	NCOR2,SKI,PARD3,PARD6A
REAC	Cell junction organization	REAC:R-HSA-446728	0.0436373	1.36014	87	51	4	16574	PARD3,PARVA,PXN,PARD6A
WP	WIKIPATHWAYS	WP:000000	2.08309e-06	5.68129	6285	51	39	16574	PRKAR1B,LAMA4,NCOR2,HDAC4,SKI,RUNX3,RUNX1,CHRM1,PRKCH,EEF1A2,VAV1,RPS18,RAB8B,PTPN6,PRKD2,TRADD,PARD3,GRN,NGFR,DTX1,PPP3CA,SGMS1,SMAD1,TRPC6,RPS6KA5,LMNA,NEK3,MAGI2,MAP3K6,TEAD3,TRAF5,IFT52,RPS6KA2,SGMS2,PARVA,CCDC88C,RUNX1T1,PXN,PARD6A
WP	Prolactin Signaling Pathway	WP:WP2037	0.000303128	3.51837	75	51	5	16574	VAV1,PTPN6,NEK3,RPS6KA2,PXN
WP	Pathways Regulating Hippo Signaling	WP:WP4540	0.0204328	1.68967	97	51	4	16574	PRKAR1B,PRKCH,NGFR,TEAD3
MIRNA	hsa-miR-9-5p	MIRNA:hsa-miR-9-5p	0.0327358	1.48498	330	51	7	16574	NCOR2,HDAC4,RUNX1,AMOTL1,RAB8B,GRN,LMNA
HPA	cerebral cortex; endothelial cells[Approved,Low]	HPA:008010_21	0.00566201	2.24703	2640	51	21	16574	PRKAR1B,NCOR2,HDAC4,SKI,EEF1A2,AMOTL1,RPS18,PCLO,PARD3,GRN,SMAD1,PIH1D1,TBC1D16,MAGI2,MAP3K6,TNPO1,RPS6KA2,PARVA,CCDC88C,RUNX1T1,PARD6A
HPA	caudate; neuronal cells[Approved,Low]	HPA:006020_21	0.00786271	2.10443	3407	51	24	16574	PRKAR1B,NCOR2,HDAC4,SKI,SHANK2,PRKCH,EEF1A2,RPS18,PCLO,PARD3,GRN,DTX1,SGMS1,SMAD1,PIH1D1,RPS6KA5,TBC1D16,MAGI2,MAP3K6,TNPO1,RPS6KA2,PARVA,CCDC88C,PARD6A
HPA	cerebral cortex; neuropil[Approved,Low]	HPA:008050_21	0.0111311	1.95346	2990	51	22	16574	NRXN3,PRKAR1B,HDAC4,SHANK2,PRKCH,EEF1A2,RPS18,PCLO,PARD3,GRN,DTX1,SMAD1,PIH1D1,RPS6KA5,TBC1D16,MAGI2,MAP3K6,TNPO1,RPS6KA2,PARVA,RUNX1T1,PARD6A
HPA	cerebellum; cells in molecular layer[Approved,Low]	HPA:007030_21	0.0171001	1.767	2604	51	20	16574	NRXN3,PRKAR1B,NCOR2,HDAC4,SKI,SHANK2,PRKCH,EEF1A2,RPS18,DTX1,SGMS1,SMAD1,PIH1D1,RPS6KA5,TBC1D16,MAGI2,TNPO1,RPS6KA2,PARVA,CCDC88C
HPA	placenta; trophoblastic cells[Approved,Low]	HPA:035020_21	0.0188619	1.72441	3839	51	25	16574	PRKAR1B,NCOR2,HDAC4,SKI,SHANK2,PRKCH,AMOTL1,RPS18,PCLO,PARD3,GRN,SGMS1,SMAD1,PIH1D1,TRPC6,RPS6KA5,TBC1D16,MAGI2,MAP3K6,TNPO1,RPS6KA2,PARVA,CCDC88C,RUNX1T1,PARD6A
HPA	soft tissue 1; peripheral nerve[Approved,Low]	HPA:047040_21	0.0188707	1.72421	1565	51	15	16574	PRKAR1B,NCOR2,HDAC4,PRKCH,RPS18,SGMS1,SMAD1,PIH1D1,RPS6KA5,MAGI2,MAP3K6,TNPO1,RPS6KA2,PARVA,CCDC88C
HPA	cervix, uterine; glandular cells[Approved,Not detected]	HPA:009010_20	0.0207396	1.6832	4664	51	28	16574	NRXN3,PRKAR1B,NCOR2,HDAC4,SKI,SHANK2,PRKCH,EEF1A2,AMOTL1,RPS18,PCLO,PARD3,GRN,DTX1,SGMS1,SMAD1,PIH1D1,TRPC6,RPS6KA5,TBC1D16,MAGI2,MAP3K6,TNPO1,RPS6KA2,PARVA,CCDC88C,RUNX1T1,PARD6A
HPA	skin 1; keratinocytes[Approved,Low]	HPA:043030_21	0.0251925	1.59873	3393	51	23	16574	NCOR2,HDAC4,SKI,SHANK2,PRKCH,AMOTL1,RPS18,PARD3,GRN,DTX1,SGMS1,SMAD1,PIH1D1,TRPC6,RPS6KA5,TBC1D16,MAP3K6,TNPO1,RPS6KA2,PARVA,CCDC88C,RUNX1T1,PARD6A
HPA	soft tissue 2; adipocytes[Approved,Not detected]	HPA:048010_20	0.0302482	1.5193	4755	51	28	16574	NRXN3,PRKAR1B,NCOR2,HDAC4,SKI,SHANK2,PRKCH,EEF1A2,AMOTL1,RPS18,PCLO,PARD3,GRN,DTX1,SGMS1,SMAD1,PIH1D1,TRPC6,RPS6KA5,TBC1D16,MAGI2,MAP3K6,TNPO1,RPS6KA2,PARVA,CCDC88C,RUNX1T1,PARD6A
HPA	cerebral cortex; neuronal cells[Approved,Low]	HPA:008030_21	0.0319049	1.49614	3696	51	24	16574	NRXN3,PRKAR1B,NCOR2,HDAC4,SKI,SHANK2,PRKCH,EEF1A2,RPS18,GRN,DTX1,SGMS1,SMAD1,PIH1D1,RPS6KA5,TBC1D16,MAGI2,MAP3K6,TNPO1,RPS6KA2,PARVA,CCDC88C,RUNX1T1,PARD6A
HPA	soft tissue 1; fibroblasts[Approved,Not detected]	HPA:047030_20	0.0354335	1.45059	4794	51	28	16574	NRXN3,PRKAR1B,NCOR2,HDAC4,SKI,SHANK2,PRKCH,EEF1A2,AMOTL1,RPS18,PCLO,PARD3,GRN,DTX1,SGMS1,SMAD1,PIH1D1,TRPC6,RPS6KA5,TBC1D16,MAGI2,MAP3K6,TNPO1,RPS6KA2,PARVA,CCDC88C,RUNX1T1,PARD6A
HPA	skeletal muscle; myocytes[Approved,Medium]	HPA:041010_22	0.0454715	1.34226	2108	51	17	16574	HDAC4,SKI,SHANK2,PRKCH,EEF1A2,RPS18,PCLO,SGMS1,SMAD1,RPS6KA5,TBC1D16,MAGI2,MAP3K6,TNPO1,PARVA,CCDC88C,PARD6A
HPA	breast; adipocytes[Approved,Not detected]	HPA:004010_20	0.0492818	1.30731	4877	51	28	16574	NRXN3,PRKAR1B,NCOR2,HDAC4,SKI,SHANK2,PRKCH,EEF1A2,AMOTL1,RPS18,PCLO,PARD3,GRN,DTX1,SGMS1,SMAD1,PIH1D1,TRPC6,RPS6KA5,TBC1D16,MAGI2,MAP3K6,TNPO1,RPS6KA2,PARVA,CCDC88C,RUNX1T1,PARD6A
CORUM	PAR-6-PAR-3-VE-cadherin complex, endothelial	CORUM:831	0.00999842	2.00007	3	51	2	16574	PARD3,PARD6A
CORUM	PAR3-PAR6-PALS1 complex	CORUM:918	0.00999842	2.00007	3	51	2	16574	PARD3,PARD6A
CORUM	PLCB1-PARD3-PARD6A complex	CORUM:5534	0.00999842	2.00007	3	51	2	16574	PARD3,PARD6A
CORUM	PLCB3-PARD3-PARD6A complex	CORUM:5535	0.00999842	2.00007	3	51	2	16574	PARD3,PARD6A
CORUM	HOOK2-PAR3-Par6alpha-PKCiota complex	CORUM:7444	0.0199574	1.6999	4	51	2	16574	PARD3,PARD6A
CORUM	KIF3A/B-PAR-3-aPKC-PAR-6 complex	CORUM:905	0.0331968	1.4789	5	51	2	16574	PARD3,PARD6A

## Sheet: gProfiler_overlapFetalLungMethylation_LCCBackground
source	term_name	term_id	adjusted_p_value	negative_log10_of_adjusted_p_value	term_size	query_size	intersection_size	effective_domain_size	intersections
GO:CC	transcriptional repressor complex	GO:0017053	2.17166e-05	4.66321	85	35	7	16574	NCOR2,HDAC4,SKI,CTBP2,PRDM16,RBBP8,ZFPM1
GO:CC	synapse	GO:0045202	0.0495551	1.30491	1283	35	13	16574	SLC5A7,PRKAR1B,GRM1,LAMA4,GNB1,CBLN4,HDAC4,NRXN3,CTBP2,CHRM1,AKAP5,SHANK2,GABBR1
KEGG	Morphine addiction	KEGG:05032	0.00205135	2.68796	88	35	4	16574	KCNJ5,GNB1,KCNJ6,GABBR1
KEGG	Circadian entrainment	KEGG:04713	0.00254933	2.59357	93	35	4	16574	KCNJ5,GNB1,KCNJ6,MTNR1A
KEGG	Cholinergic synapse	KEGG:04725	0.00509031	2.29326	111	35	4	16574	SLC5A7,GNB1,KCNJ6,CHRM1
KEGG	Estrogen signaling pathway	KEGG:04915	0.0108507	1.96454	135	35	4	16574	GRM1,KCNJ5,KCNJ6,GABBR1
KEGG	Retrograde endocannabinoid signaling	KEGG:04723	0.0124764	1.90391	140	35	4	16574	GRM1,KCNJ5,GNB1,KCNJ6
KEGG	GnRH secretion	KEGG:04929	0.0197044	1.70544	64	35	3	16574	KCNJ5,KCNJ6,GABBR1
REAC	Neuronal System	REAC:R-HSA-112316	1.56074e-06	5.80667	394	35	10	16574	SLC5A7,PRKAR1B,GRM1,KCNJ5,GNB1,NRXN3,KCNJ6,AKAP5,SHANK2,GABBR1
REAC	Activation of G protein gated Potassium channels	REAC:R-HSA-1296041	5.73642e-05	4.24136	25	35	4	16574	KCNJ5,GNB1,KCNJ6,GABBR1
REAC	G protein gated Potassium channels	REAC:R-HSA-1296059	5.73642e-05	4.24136	25	35	4	16574	KCNJ5,GNB1,KCNJ6,GABBR1
REAC	Inhibition of voltage gated Ca2+ channels via Gbeta/gamma subunits	REAC:R-HSA-997272	5.73642e-05	4.24136	25	35	4	16574	KCNJ5,GNB1,KCNJ6,GABBR1
REAC	RUNX3 regulates p14-ARF	REAC:R-HSA-8951936	0.000134725	3.87055	8	35	3	16574	HDAC4,RUNX3,RUNX1
REAC	Inwardly rectifying K+ channels	REAC:R-HSA-1296065	0.000141409	3.84952	31	35	4	16574	KCNJ5,GNB1,KCNJ6,GABBR1
REAC	Transmission across Chemical Synapses	REAC:R-HSA-112315	0.000239364	3.62094	254	35	7	16574	SLC5A7,PRKAR1B,KCNJ5,GNB1,KCNJ6,AKAP5,GABBR1
REAC	Activation of GABAB receptors	REAC:R-HSA-991365	0.000328278	3.48376	38	35	4	16574	KCNJ5,GNB1,KCNJ6,GABBR1
REAC	GABA B receptor activation	REAC:R-HSA-977444	0.000328278	3.48376	38	35	4	16574	KCNJ5,GNB1,KCNJ6,GABBR1
REAC	Signal Transduction	REAC:R-HSA-162582	0.00035693	3.44742	2351	35	17	16574	RGS6,PRKAR1B,MCF2L,GRM1,LAMA4,NCOR2,GNB1,GPR39,HDAC4,SKI,MAD1L1,CTBP2,RUNX3,CHRM1,RUNX1,MTNR1A,GABBR1
REAC	Neurotransmitter receptors and postsynaptic signal transmission	REAC:R-HSA-112314	0.0007705	3.11323	192	35	6	16574	PRKAR1B,KCNJ5,GNB1,KCNJ6,AKAP5,GABBR1
REAC	GABA receptor activation	REAC:R-HSA-977443	0.00147866	2.83013	55	35	4	16574	KCNJ5,GNB1,KCNJ6,GABBR1
REAC	GPCR downstream signalling	REAC:R-HSA-388396	0.00682196	2.16609	776	35	9	16574	RGS6,PRKAR1B,MCF2L,GRM1,GNB1,GPR39,CHRM1,MTNR1A,GABBR1
REAC	Signaling by GPCR	REAC:R-HSA-372790	0.0126075	1.89937	839	35	9	16574	RGS6,PRKAR1B,MCF2L,GRM1,GNB1,GPR39,CHRM1,MTNR1A,GABBR1
REAC	Potassium Channels	REAC:R-HSA-1296071	0.0152807	1.81586	99	35	4	16574	KCNJ5,GNB1,KCNJ6,GABBR1
REAC	Glucagon-like Peptide-1 (GLP1) regulates insulin secretion	REAC:R-HSA-381676	0.026292	1.58018	42	35	3	16574	PRKAR1B,GNB1,AKAP5
WP	Calcium Regulation in the Cardiac Cell	WP:WP536	0.0012404	2.90644	149	35	5	16574	RGS6,PRKAR1B,KCNJ5,GNB1,CHRM1
WP	Notch Signaling	WP:WP268	0.00931401	2.03086	44	35	3	16574	KCNJ5,NCOR2,CTBP2
WP	WIKIPATHWAYS	WP:000000	0.0197765	1.70385	6285	35	24	16574	SLC5A7,RGS6,PRKAR1B,GRM1,KCNJ5,EHMT2,LAMA4,NCOR2,GNB1,GPR39,HDAC4,SKI,MAD1L1,CTBP2,KCNJ6,SLC5A11,PRDM16,RUNX3,CHRM1,RBBP8,RUNX1,AKAP5,MTNR1A,GABBR1
WP	GPCRs, Class C Metabotropic glutamate, pheromone	WP:WP501	0.0386772	1.41254	15	35	2	16574	GRM1,GABBR1
CORUM	CtBP complex	CORUM:642	0.000860559	3.06522	17	35	3	16574	RREB1,EHMT2,CTBP2
CORUM	G protein complex (HDAC4, GNB1, GNG2)	CORUM:1620	0.00194306	2.71151	3	35	2	16574	GNB1,HDAC4
CORUM	CORUM root	CORUM:0000000	0.0109884	1.95907	3506	35	18	16574	RREB1,RGS6,GRM1,EHMT2,LAMA4,NCOR2,GNB1,HDAC4,SKI,SVIL,MAD1L1,CTBP2,RBBP8,RUNX1,AKAP5,MTNR1A,ANKRD11,GABBR1
CORUM	CtBP core complex	CORUM:643	0.0231317	1.63579	9	35	2	16574	EHMT2,CTBP2
HP	Autism	HP:0000717	0.021636	1.66482	158	35	5	16574	RREB1,HDAC4,SKI,PRDM16,ANKRD11
HP	Finger clinodactyly	HP:0040019	0.0258544	1.58746	278	35	6	16574	HDAC4,SKI,ZFPM2,PRDM16,RBBP8,ANKRD11
HP	Rib fusion	HP:0000902	0.0382751	1.41708	30	35	3	16574	SKI,PRDM16,ANKRD11
