# Supplementary material for: Protein interaction networks provide insight into fetal origins of chronic obstructive pulmonary disease
Source: Respir Res. 2022 Mar 24;23:69. doi: 10.1186/s12931-022-01963-5 (PMC8944072; doi:10.1186/s12931-022-01963-5)
Supplement: Supplementary file 8 — Additional file 8: Table S7. All genes and their degrees which are in one of the three modules. Their degrees in the subnetwork consisting of the three modules, the number of functional and physical edges connected to them and the corresponding p-values. [file 12931_2022_1963_MOESM8_ESM.xls]

## Sheet: Caption
All genes and their degrees which are in one of the three modules. Their degrees in the subnetwork consisting of the three modules, the number of functional and physical edges connected to them and the corresponding p-values.

## Sheet: Sheet1
#GeneName	totalDegreeInNW	totalFunctionalDegreeInNW	totalPhysicalDegreeInNW	totalDegreeAllModules	totalFunctionalDegreeAllModules	totalPhysicalDegreeAllModules	LungDegree	LungFunctionalDegree	LungPhysicalDegree	pvalueFunctionalLung	pvaluePhysicalLung	COPDMethDegree	COPDMethFunctionalDegree	COPDMethPhysicalDegree	pvalueFunctionalCOPDMeth	pvaluePhysicalCOPDMeth	COPDDEDegree	COPDDEFunctionalDegree	COPDDEPhysicalDegree	pvalueFunctionalCOPDDE	pvaluePhysicalCOPDDE	IntermediateDegree	IntermediateFunctionalDegree	IntermediatePhysicalDegree	pvalueFunctionalIntermediate	pvaluePhysicalIntermediate
PI4K2B	79	74	5	1	0	1	0	0	0	NaN	NaN	0	0	0	NaN	NaN	1	0	1	NaN	NaN	0	0	0	NaN	NaN
RAB27A	103	75	28	10	9	1	0	0	0	NaN	NaN	5	4	1	0.5	0.5	0	0	0	NaN	NaN	5	5	0	0.5	0.5
MYRIP	9	3	6	1	0	1	0	0	0	NaN	NaN	1	0	1	NaN	NaN	0	0	0	NaN	NaN	0	0	0	NaN	NaN
TRIP6	47	0	47	4	0	4	2	0	2	NaN	NaN	0	0	0	NaN	NaN	0	0	0	NaN	NaN	2	0	2	NaN	NaN
PLA2G7	62	45	17	1	1	0	0	0	0	NaN	NaN	0	0	0	NaN	NaN	1	1	0	NaN	NaN	0	0	0	NaN	NaN
TLX1	14	0	14	1	0	1	0	0	0	NaN	NaN	1	0	1	NaN	NaN	0	0	0	NaN	NaN	0	0	0	NaN	NaN
RPSA	235	128	107	5	5	0	0	0	0	NaN	NaN	0	0	0	NaN	NaN	5	5	0	NaN	NaN	0	0	0	NaN	NaN
MDK	32	3	29	1	0	1	1	0	1	NaN	NaN	0	0	0	NaN	NaN	0	0	0	NaN	NaN	0	0	0	NaN	NaN
EPHB2	77	40	37	3	0	3	0	0	0	NaN	NaN	1	0	1	NaN	NaN	0	0	0	NaN	NaN	2	0	2	NaN	NaN
PLXNB1	37	15	22	3	1	2	0	0	0	NaN	NaN	2	1	1	0.666667	0.666667	0	0	0	NaN	NaN	1	0	1	0.666667	0.666667
POU2AF1	36	16	20	3	3	0	0	0	0	NaN	NaN	0	0	0	NaN	NaN	3	3	0	NaN	NaN	0	0	0	NaN	NaN
PPIA	219	189	30	9	7	2	0	0	0	NaN	NaN	0	0	0	NaN	NaN	8	7	1	0.222222	0.222222	1	0	1	0.222222	0.222222
OBSCN	33	22	11	1	0	1	1	0	1	NaN	NaN	0	0	0	NaN	NaN	0	0	0	NaN	NaN	0	0	0	NaN	NaN
EEF1B2	107	87	20	3	1	2	0	0	0	NaN	NaN	0	0	0	NaN	NaN	1	1	0	0.333333	0.333333	2	0	2	0.333333	0.333333
BCL11B	69	42	27	3	0	3	3	0	3	NaN	NaN	0	0	0	NaN	NaN	0	0	0	NaN	NaN	0	0	0	NaN	NaN
HNRNPA1	195	96	99	3	1	2	0	0	0	NaN	NaN	0	0	0	NaN	NaN	2	0	2	0.333333	0.333333	1	1	0	0.333333	0.333333
CIT	48	31	17	4	2	2	0	0	0	NaN	NaN	0	0	0	NaN	NaN	2	1	1	0.666667	0.666667	2	1	1	0.666667	0.666667
AKAP5	51	20	31	2	1	1	1	0	1	0.5	0.5	0	0	0	NaN	NaN	0	0	0	NaN	NaN	1	1	0	0.5	0.5
PDPK1	206	114	92	9	7	2	0	0	0	NaN	NaN	0	0	0	NaN	NaN	5	5	0	0.166667	0.166667	4	2	2	0.166667	0.166667
CBFA2T3	45	3	42	3	0	3	2	0	2	NaN	NaN	0	0	0	NaN	NaN	0	0	0	NaN	NaN	1	0	1	NaN	NaN
PXN	132	31	101	11	2	9	0	0	0	NaN	NaN	5	1	4	0.545455	0.545455	0	0	0	NaN	NaN	6	1	5	0.545455	0.545455
CDC42	328	185	143	20	14	6	0	0	0	NaN	NaN	0	0	0	NaN	NaN	7	4	3	0.258256	0.258256	13	10	3	0.258256	0.258256
NUP155	27	7	20	3	0	3	3	0	3	NaN	NaN	0	0	0	NaN	NaN	0	0	0	NaN	NaN	0	0	0	NaN	NaN
VDAC1	73	26	47	1	0	1	0	0	0	NaN	NaN	0	0	0	NaN	NaN	1	0	1	NaN	NaN	0	0	0	NaN	NaN
GAD1	67	54	13	1	0	1	0	0	0	NaN	NaN	0	0	0	NaN	NaN	1	0	1	NaN	NaN	0	0	0	NaN	NaN
ZFPM1	11	0	11	1	0	1	1	0	1	NaN	NaN	0	0	0	NaN	NaN	0	0	0	NaN	NaN	0	0	0	NaN	NaN
PGK1	124	53	71	5	2	3	0	0	0	NaN	NaN	0	0	0	NaN	NaN	5	2	3	NaN	NaN	0	0	0	NaN	NaN
CCR5	95	56	39	3	2	1	3	2	1	NaN	NaN	0	0	0	NaN	NaN	0	0	0	NaN	NaN	0	0	0	NaN	NaN
KALRN	57	37	20	5	2	3	0	0	0	NaN	NaN	4	2	2	0.6	0.6	0	0	0	NaN	NaN	1	0	1	0.6	0.6
EEF1A2	66	32	34	2	1	1	1	1	0	0.5	0.5	0	0	0	NaN	NaN	0	0	0	NaN	NaN	1	0	1	0.5	0.5
BRCA1	249	72	177	6	3	3	5	2	3	0.5	0.5	0	0	0	NaN	NaN	0	0	0	NaN	NaN	1	1	0	0.5	0.5
DAPK2	17	13	4	4	3	1	0	0	0	NaN	NaN	3	2	1	0.75	0.75	0	0	0	NaN	NaN	1	1	0	0.75	0.75
CRADD	99	86	13	2	2	0	1	1	0	NaN	NaN	0	0	0	NaN	NaN	0	0	0	NaN	NaN	1	1	0	NaN	NaN
HDAC3	152	33	119	5	1	4	4	1	3	0.8	0.8	0	0	0	NaN	NaN	0	0	0	NaN	NaN	1	0	1	0.8	0.8
PPP3CB	230	172	58	8	8	0	0	0	0	NaN	NaN	0	0	0	NaN	NaN	4	4	0	NaN	NaN	4	4	0	NaN	NaN
GLE1	15	0	15	2	0	2	2	0	2	NaN	NaN	0	0	0	NaN	NaN	0	0	0	NaN	NaN	0	0	0	NaN	NaN
RAP1B	151	114	37	10	9	1	0	0	0	NaN	NaN	0	0	0	NaN	NaN	5	4	1	0.5	0.5	5	5	0	0.5	0.5
CD24	45	45	0	3	3	0	0	0	0	NaN	NaN	0	0	0	NaN	NaN	2	2	0	NaN	NaN	1	1	0	NaN	NaN
HSPA13	102	86	16	4	3	1	0	0	0	NaN	NaN	0	0	0	NaN	NaN	4	3	1	NaN	NaN	0	0	0	NaN	NaN
RUNX1T1	71	12	59	3	0	3	0	0	0	NaN	NaN	1	0	1	NaN	NaN	0	0	0	NaN	NaN	2	0	2	NaN	NaN
VEGFA	98	68	30	7	5	2	0	0	0	NaN	NaN	0	0	0	NaN	NaN	3	3	0	0.285714	0.285714	4	2	2	0.285714	0.285714
PRKCH	85	68	17	5	5	0	0	0	0	NaN	NaN	3	3	0	NaN	NaN	0	0	0	NaN	NaN	2	2	0	NaN	NaN
CBR1	90	77	13	2	2	0	2	2	0	NaN	NaN	0	0	0	NaN	NaN	0	0	0	NaN	NaN	0	0	0	NaN	NaN
ULK2	60	19	41	3	1	2	0	0	0	NaN	NaN	1	1	0	0.333333	0.333333	0	0	0	NaN	NaN	2	0	2	0.333333	0.333333
SPI1	40	2	38	5	0	5	3	0	3	NaN	NaN	0	0	0	NaN	NaN	0	0	0	NaN	NaN	2	0	2	NaN	NaN
BLK	43	24	19	5	1	4	0	0	0	NaN	NaN	0	0	0	NaN	NaN	3	0	3	0.4	0.4	2	1	1	0.4	0.4
MKNK1	216	179	37	12	11	1	3	2	1	0.25	0.25	0	0	0	NaN	NaN	0	0	0	NaN	NaN	9	9	0	0.25	0.25
LIMS1	63	26	37	3	2	1	0	0	0	NaN	NaN	0	0	0	NaN	NaN	1	1	0	0.666667	0.666667	2	1	1	0.666667	0.666667
BCL11A	82	29	53	4	3	1	1	0	1	0.25	0.25	0	0	0	NaN	NaN	3	3	0	0.25	0.25	0	0	0	NaN	NaN
SKP2	135	45	90	1	1	0	0	0	0	NaN	NaN	0	0	0	NaN	NaN	1	1	0	NaN	NaN	0	0	0	NaN	NaN
TMEM176B	27	27	0	1	1	0	0	0	0	NaN	NaN	0	0	0	NaN	NaN	1	1	0	NaN	NaN	0	0	0	NaN	NaN
DNMT3B	84	30	54	3	0	3	3	0	3	NaN	NaN	0	0	0	NaN	NaN	0	0	0	NaN	NaN	0	0	0	NaN	NaN
IL1RN	57	50	7	1	1	0	1	1	0	NaN	NaN	0	0	0	NaN	NaN	0	0	0	NaN	NaN	0	0	0	NaN	NaN
GAK	71	8	63	1	0	1	1	0	1	NaN	NaN	0	0	0	NaN	NaN	0	0	0	NaN	NaN	0	0	0	NaN	NaN
UBE2I	250	82	168	9	1	8	6	0	6	0.333333	0.333333	0	0	0	NaN	NaN	0	0	0	NaN	NaN	3	1	2	0.333333	0.333333
EDN1	90	80	10	9	8	1	0	0	0	NaN	NaN	0	0	0	NaN	NaN	6	5	1	0.666667	0.666667	3	3	0	0.666667	0.666667
PRKAR1B	256	228	28	13	11	2	3	1	2	0.0384615	0.0384615	0	0	0	NaN	NaN	0	0	0	NaN	NaN	10	10	0	0.0384615	0.0384615
PTCD1	10	0	10	1	0	1	0	0	0	NaN	NaN	0	0	0	NaN	NaN	1	0	1	NaN	NaN	0	0	0	NaN	NaN
CEBPA	180	108	72	12	8	4	0	0	0	NaN	NaN	6	4	2	0.454545	0.454545	0	0	0	NaN	NaN	6	4	2	0.454545	0.454545
MAPK8	478	379	99	29	26	3	11	10	1	0.460591	0.460591	0	0	0	NaN	NaN	0	0	0	NaN	NaN	18	16	2	0.460591	0.460591
DLG2	86	43	43	3	3	0	0	0	0	NaN	NaN	0	0	0	NaN	NaN	1	1	0	NaN	NaN	2	2	0	NaN	NaN
EBF3	26	22	4	2	2	0	0	0	0	NaN	NaN	2	2	0	NaN	NaN	0	0	0	NaN	NaN	0	0	0	NaN	NaN
PTPRK	51	20	31	5	2	3	2	2	0	0.1	0.1	0	0	0	NaN	NaN	0	0	0	NaN	NaN	3	0	3	0.1	0.1
POR	58	36	22	2	2	0	2	2	0	NaN	NaN	0	0	0	NaN	NaN	0	0	0	NaN	NaN	0	0	0	NaN	NaN
NQO1	47	37	10	3	3	0	0	0	0	NaN	NaN	0	0	0	NaN	NaN	2	2	0	NaN	NaN	1	1	0	NaN	NaN
NUP214	68	11	57	3	0	3	2	0	2	NaN	NaN	0	0	0	NaN	NaN	0	0	0	NaN	NaN	1	0	1	NaN	NaN
NRG2	46	44	2	6	6	0	1	1	0	NaN	NaN	0	0	0	NaN	NaN	0	0	0	NaN	NaN	5	5	0	NaN	NaN
HMGB1	173	104	69	4	2	2	0	0	0	NaN	NaN	0	0	0	NaN	NaN	3	2	1	0.5	0.5	1	0	1	0.5	0.5
MATN1	29	24	5	1	1	0	0	0	0	NaN	NaN	1	1	0	NaN	NaN	0	0	0	NaN	NaN	0	0	0	NaN	NaN
RAB8B	136	104	32	9	8	1	0	0	0	NaN	NaN	5	4	1	0.555556	0.555556	0	0	0	NaN	NaN	4	4	0	0.555556	0.555556
CHRM1	74	68	6	9	9	0	0	0	0	NaN	NaN	1	1	0	NaN	NaN	0	0	0	NaN	NaN	8	8	0	NaN	NaN
BPGM	66	60	6	1	1	0	0	0	0	NaN	NaN	0	0	0	NaN	NaN	1	1	0	NaN	NaN	0	0	0	NaN	NaN
FCRL2	15	14	1	2	2	0	0	0	0	NaN	NaN	0	0	0	NaN	NaN	2	2	0	NaN	NaN	0	0	0	NaN	NaN
BCL2	280	197	83	19	13	6	0	0	0	NaN	NaN	0	0	0	NaN	NaN	9	6	3	0.371517	0.371517	10	7	3	0.371517	0.371517
ARHGEF17	7	2	5	1	0	1	0	0	0	NaN	NaN	1	0	1	NaN	NaN	0	0	0	NaN	NaN	0	0	0	NaN	NaN
PARVA	30	5	25	2	0	2	0	0	0	NaN	NaN	1	0	1	NaN	NaN	0	0	0	NaN	NaN	1	0	1	NaN	NaN
ATF7	80	0	80	4	0	4	0	0	0	NaN	NaN	2	0	2	NaN	NaN	0	0	0	NaN	NaN	2	0	2	NaN	NaN
VAV1	150	85	65	5	4	1	2	1	1	0.4	0.4	0	0	0	NaN	NaN	0	0	0	NaN	NaN	3	3	0	0.4	0.4
ELMO1	33	14	19	1	0	1	0	0	0	NaN	NaN	0	0	0	NaN	NaN	1	0	1	NaN	NaN	0	0	0	NaN	NaN
PGGT1B	18	3	15	3	0	3	0	0	0	NaN	NaN	0	0	0	NaN	NaN	2	0	2	NaN	NaN	1	0	1	NaN	NaN
ITGA9	27	11	16	3	1	2	0	0	0	NaN	NaN	2	1	1	0.666667	0.666667	0	0	0	NaN	NaN	1	0	1	0.666667	0.666667
RASD2	87	70	17	7	7	0	0	0	0	NaN	NaN	0	0	0	NaN	NaN	3	3	0	NaN	NaN	4	4	0	NaN	NaN
NNT	56	49	7	2	0	2	0	0	0	NaN	NaN	0	0	0	NaN	NaN	1	0	1	NaN	NaN	1	0	1	NaN	NaN
BCLAF1	31	4	27	1	0	1	0	0	0	NaN	NaN	0	0	0	NaN	NaN	1	0	1	NaN	NaN	0	0	0	NaN	NaN
CD79A	115	98	17	8	7	1	0	0	0	NaN	NaN	0	0	0	NaN	NaN	6	5	1	0.75	0.75	2	2	0	0.75	0.75
KIAA1949	0	0	0	0	0	0	0	0	0	nan	nan	0	0	0	NaN	NaN	0	0	0	NaN	NaN	0	0	0	nan	nan
AFAP1	24	2	22	2	0	2	1	0	1	NaN	NaN	0	0	0	NaN	NaN	0	0	0	NaN	NaN	1	0	1	NaN	NaN
JAK2	195	121	74	7	2	5	5	2	3	0.47619	0.47619	0	0	0	NaN	NaN	0	0	0	NaN	NaN	2	0	2	0.47619	0.47619
GAS2	39	35	4	2	1	1	0	0	0	NaN	NaN	0	0	0	NaN	NaN	2	1	1	NaN	NaN	0	0	0	NaN	NaN
SPRY2	77	33	44	5	4	1	4	3	1	0.8	0.8	0	0	0	NaN	NaN	0	0	0	NaN	NaN	1	1	0	0.8	0.8
PPIB	117	61	56	5	3	2	0	0	0	NaN	NaN	0	0	0	NaN	NaN	5	3	2	NaN	NaN	0	0	0	NaN	NaN
ETS1	146	77	69	11	6	5	0	0	0	NaN	NaN	6	3	3	0.4329	0.4329	0	0	0	NaN	NaN	5	3	2	0.4329	0.4329
OAZ1	36	26	10	3	2	1	0	0	0	NaN	NaN	0	0	0	NaN	NaN	2	2	0	0.333333	0.333333	1	0	1	0.333333	0.333333
VPS52	61	32	29	1	0	1	1	0	1	NaN	NaN	0	0	0	NaN	NaN	0	0	0	NaN	NaN	0	0	0	NaN	NaN
PPIL3	98	91	7	6	6	0	0	0	0	NaN	NaN	0	0	0	NaN	NaN	6	6	0	NaN	NaN	0	0	0	NaN	NaN
TPM3	105	59	46	6	4	2	0	0	0	NaN	NaN	0	0	0	NaN	NaN	5	3	2	0.666667	0.666667	1	1	0	0.666667	0.666667
EPS15	129	24	105	6	3	3	4	2	2	0.6	0.6	0	0	0	NaN	NaN	0	0	0	NaN	NaN	2	1	1	0.6	0.6
RNASE1	16	15	1	1	1	0	0	0	0	NaN	NaN	1	1	0	NaN	NaN	0	0	0	NaN	NaN	0	0	0	NaN	NaN
SYNE1	44	2	42	1	0	1	0	0	0	NaN	NaN	0	0	0	NaN	NaN	1	0	1	NaN	NaN	0	0	0	NaN	NaN
RAC1	470	344	126	30	24	6	0	0	0	NaN	NaN	0	0	0	NaN	NaN	12	10	2	0.340129	0.340129	18	14	4	0.340129	0.340129
TAGLN2	76	5	71	2	1	1	0	0	0	NaN	NaN	0	0	0	NaN	NaN	2	1	1	NaN	NaN	0	0	0	NaN	NaN
RBM33	24	0	24	1	0	1	0	0	0	NaN	NaN	0	0	0	NaN	NaN	1	0	1	NaN	NaN	0	0	0	NaN	NaN
RAB34	92	82	10	5	4	1	0	0	0	NaN	NaN	3	2	1	0.6	0.6	0	0	0	NaN	NaN	2	2	0	0.6	0.6
MCF2L	32	24	8	3	1	2	0	0	0	NaN	NaN	1	1	0	0.333333	0.333333	0	0	0	NaN	NaN	2	0	2	0.333333	0.333333
KIFC1	115	66	49	3	2	1	2	2	0	0.333333	0.333333	0	0	0	NaN	NaN	0	0	0	NaN	NaN	1	0	1	0.333333	0.333333
TRIP13	69	29	40	3	2	1	3	2	1	NaN	NaN	0	0	0	NaN	NaN	0	0	0	NaN	NaN	0	0	0	NaN	NaN
RASL12	102	93	9	9	8	1	0	0	0	NaN	NaN	5	4	1	0.555556	0.555556	0	0	0	NaN	NaN	4	4	0	0.555556	0.555556
MAP3K6	117	83	34	5	4	1	0	0	0	NaN	NaN	1	1	0	0.8	0.8	0	0	0	NaN	NaN	4	3	1	0.8	0.8
POLR3K	67	34	33	2	1	1	2	1	1	NaN	NaN	0	0	0	NaN	NaN	0	0	0	NaN	NaN	0	0	0	NaN	NaN
CAMK2A	71	17	54	4	2	2	0	0	0	NaN	NaN	3	1	2	0.5	0.5	0	0	0	NaN	NaN	1	1	0	0.5	0.5
FCGR2B	27	9	18	1	0	1	0	0	0	NaN	NaN	0	0	0	NaN	NaN	1	0	1	NaN	NaN	0	0	0	NaN	NaN
CNRIP1	7	4	3	1	0	1	1	0	1	NaN	NaN	0	0	0	NaN	NaN	0	0	0	NaN	NaN	0	0	0	NaN	NaN
SLC25A12	59	51	8	1	1	0	0	0	0	NaN	NaN	0	0	0	NaN	NaN	1	1	0	NaN	NaN	0	0	0	NaN	NaN
LAMB2	39	26	13	2	1	1	0	0	0	NaN	NaN	2	1	1	NaN	NaN	0	0	0	NaN	NaN	0	0	0	NaN	NaN
HSP90AA1	389	205	184	12	10	2	0	0	0	NaN	NaN	0	0	0	NaN	NaN	7	6	1	0.530303	0.530303	5	4	1	0.530303	0.530303
EDNRB	26	17	9	3	2	1	0	0	0	NaN	NaN	0	0	0	NaN	NaN	2	1	1	0.666667	0.666667	1	1	0	0.666667	0.666667
SPCS2	62	37	25	3	2	1	0	0	0	NaN	NaN	0	0	0	NaN	NaN	2	2	0	0.333333	0.333333	1	0	1	0.333333	0.333333
DAPK1	70	29	41	3	2	1	0	0	0	NaN	NaN	1	1	0	0.666667	0.666667	0	0	0	NaN	NaN	2	1	1	0.666667	0.666667
HSPA5	224	149	75	7	7	0	0	0	0	NaN	NaN	0	0	0	NaN	NaN	6	6	0	NaN	NaN	1	1	0	NaN	NaN
UBQLN1	120	22	98	4	1	3	0	0	0	NaN	NaN	0	0	0	NaN	NaN	2	1	1	0.5	0.5	2	0	2	0.5	0.5
DLGAP2	48	31	17	3	2	1	1	1	0	0.666667	0.666667	0	0	0	NaN	NaN	0	0	0	NaN	NaN	2	1	1	0.666667	0.666667
AGTR1	69	42	27	4	3	1	2	1	1	0.5	0.5	0	0	0	NaN	NaN	0	0	0	NaN	NaN	2	2	0	0.5	0.5
DICER1	53	13	40	2	0	2	0	0	0	NaN	NaN	2	0	2	NaN	NaN	0	0	0	NaN	NaN	0	0	0	NaN	NaN
S100A10	62	40	22	2	2	0	0	0	0	NaN	NaN	0	0	0	NaN	NaN	2	2	0	NaN	NaN	0	0	0	NaN	NaN
ZNRD1	55	7	48	3	1	2	3	1	2	NaN	NaN	0	0	0	NaN	NaN	0	0	0	NaN	NaN	0	0	0	NaN	NaN
MVP	64	1	63	3	0	3	2	0	2	NaN	NaN	0	0	0	NaN	NaN	0	0	0	NaN	NaN	1	0	1	NaN	NaN
SORBS1	59	30	29	4	2	2	0	0	0	NaN	NaN	2	1	1	0.666667	0.666667	0	0	0	NaN	NaN	2	1	1	0.666667	0.666667
ABL1	242	93	149	8	5	3	0	0	0	NaN	NaN	0	0	0	NaN	NaN	3	2	1	0.535714	0.535714	5	3	2	0.535714	0.535714
RDH10	81	81	0	2	2	0	2	2	0	NaN	NaN	0	0	0	NaN	NaN	0	0	0	NaN	NaN	0	0	0	NaN	NaN
ITGB4	44	14	30	3	1	2	0	0	0	NaN	NaN	3	1	2	NaN	NaN	0	0	0	NaN	NaN	0	0	0	NaN	NaN
LOC440563	0	0	0	0	0	0	0	0	0	NaN	NaN	0	0	0	NaN	NaN	0	0	0	nan	nan	0	0	0	nan	nan
ACTA1	392	270	122	20	15	5	0	0	0	NaN	NaN	0	0	0	NaN	NaN	12	10	2	0.23839	0.23839	8	5	3	0.23839	0.23839
FNTA	72	54	18	1	0	1	0	0	0	NaN	NaN	0	0	0	NaN	NaN	1	0	1	NaN	NaN	0	0	0	NaN	NaN
AP2A2	34	1	33	1	0	1	1	0	1	NaN	NaN	0	0	0	NaN	NaN	0	0	0	NaN	NaN	0	0	0	NaN	NaN
MS4A1	65	51	14	4	4	0	0	0	0	NaN	NaN	0	0	0	NaN	NaN	4	4	0	NaN	NaN	0	0	0	NaN	NaN
SUMO2	195	25	170	8	2	6	0	0	0	NaN	NaN	0	0	0	NaN	NaN	5	1	4	0.535714	0.535714	3	1	2	0.535714	0.535714
CYP2S1	85	78	7	3	3	0	3	3	0	NaN	NaN	0	0	0	NaN	NaN	0	0	0	NaN	NaN	0	0	0	NaN	NaN
ERBB2	173	59	114	8	3	5	0	0	0	NaN	NaN	5	3	2	0.178571	0.178571	0	0	0	NaN	NaN	3	0	3	0.178571	0.178571
EBF1	68	25	43	4	2	2	0	0	0	NaN	NaN	2	1	1	0.666667	0.666667	0	0	0	NaN	NaN	2	1	1	0.666667	0.666667
ARNT2	151	58	93	5	1	4	3	1	2	0.6	0.6	0	0	0	NaN	NaN	0	0	0	NaN	NaN	2	0	2	0.6	0.6
MTA1	115	29	86	5	0	5	4	0	4	NaN	NaN	0	0	0	NaN	NaN	0	0	0	NaN	NaN	1	0	1	NaN	NaN
DNAJB14	35	31	4	3	3	0	0	0	0	NaN	NaN	0	0	0	NaN	NaN	3	3	0	NaN	NaN	0	0	0	NaN	NaN
SEPT6	0	0	0	0	0	0	0	0	0	NaN	NaN	0	0	0	NaN	NaN	0	0	0	nan	nan	0	0	0	nan	nan
CCT6P1	0	0	0	0	0	0	0	0	0	NaN	NaN	0	0	0	NaN	NaN	0	0	0	nan	nan	0	0	0	nan	nan
GRM1	59	43	16	3	3	0	2	2	0	NaN	NaN	0	0	0	NaN	NaN	0	0	0	NaN	NaN	1	1	0	NaN	NaN
TRIM71	12	5	7	1	0	1	0	0	0	NaN	NaN	1	0	1	NaN	NaN	0	0	0	NaN	NaN	0	0	0	NaN	NaN
SERPINE2	58	43	15	1	1	0	0	0	0	NaN	NaN	0	0	0	NaN	NaN	1	1	0	NaN	NaN	0	0	0	NaN	NaN
RHOB	103	73	30	11	8	3	0	0	0	NaN	NaN	3	3	0	0.339394	0.339394	0	0	0	NaN	NaN	8	5	3	0.339394	0.339394
KIF11	125	84	41	4	2	2	3	2	1	0.5	0.5	0	0	0	NaN	NaN	0	0	0	NaN	NaN	1	0	1	0.5	0.5
EGFR	382	209	173	21	19	2	0	0	0	NaN	NaN	5	5	0	0.571429	0.571429	0	0	0	NaN	NaN	16	14	2	0.571429	0.571429
sum	14265	8165	6100	698	444	254	122	54	68			94	56	38			196	144	52			286	190	96
