# Supplementary material for: Protein interaction networks provide insight into fetal origins of chronic obstructive pulmonary disease
Source: Respir Res. 2022 Mar 24;23:69. doi: 10.1186/s12931-022-01963-5 (PMC8944072; doi:10.1186/s12931-022-01963-5)
Supplement: Supplementary file 9 — Additional file 9: Table S8. Details of the results using the method applied to the different data sets to compute the modules. [file 12931_2022_1963_MOESM9_ESM.xls]

## Sheet: Caption
Details of the results using the method applied to the different data sets to compute the modules.

## Sheet: FeLungMethylation
#numberGenes	pvalueCutoff	sizeLCC	zscoreLCC
19	0.000273683	1	-0.730613
33	0.000523557	2	0.150821
61	0.0010233	3	0.160477
75	0.00127318	4	0.577378
103	0.00177293	6	0.688214
159	0.00277242	7	-0.295791
173	0.00302229	8	-0.339954
201	0.00352204	20	0.860748
215	0.00377192	39	2.92554
229	0.00402179	50	2.97451
243	0.00427166	56	2.92007
257	0.00452154	58	2.28174
271	0.00477141	64	2.29245
285	0.00502128	71	2.16013
299	0.00527116	73	1.71221
313	0.00552103	92	2.11228
327	0.00577091	101	2.1102
341	0.00602078	104	1.69095
355	0.00627065	109	1.47092
369	0.00652053	116	1.25793
383	0.0067704	123	1.23986
397	0.00702027	131	1.04131
411	0.00727015	138	0.940877
425	0.00752002	147	0.91734
439	0.0077699	163	1.06222
453	0.00801977	169	0.942512
467	0.00826964	177	0.796834
481	0.00851952	199	1.1168
495	0.00876939	206	1.02981
509	0.00901926	218	1.02084
523	0.00926914	224	0.848406
537	0.00951901	233	0.788975
551	0.00976889	240	0.567142
565	0.0100188	251	0.565957
579	0.0102686	258	0.407894
593	0.0105185	289	1.00848

## Sheet: COPDMethylation
#numberGenes	pvalueCutoff	sizeLCC	zscoreLCC
3	0.0170425	1	-0.172818
28	0.029727	4	3.25583
59	0.0333511	5	2.01156
74	0.0338453	6	1.86666
89	0.0345043	7	2.04436
143	0.0364811	9	0.507927
185	0.0374695	16	0.703499
200	0.0382932	19	0.741931
227	0.0386226	37	2.11781
231	0.0387874	39	1.88387
245	0.0389521	42	1.66695
259	0.0391168	45	1.3137
278	0.0394463	50	1.20516
292	0.0399405	53	1.0006
306	0.0401052	56	0.69923
320	0.04027	81	1.56476
322	0.0404347	82	1.51858
329	0.0410936	91	1.63474
343	0.0412584	99	1.5878
357	0.0414231	103	1.25101
367	0.0415878	104	0.976324
382	0.0419173	122	1.27128
396	0.042082	129	1.05556
410	0.0422468	142	1.16886
424	0.0424115	159	1.30493
438	0.0425762	177	1.54676
452	0.042741	186	1.39056
466	0.0429057	204	1.62026
480	0.0430704	212	1.548
490	0.0433999	215	1.42399
494	0.0435646	221	1.42089
499	0.0437294	222	1.43426
502	0.0438941	224	1.40883
516	0.0440588	237	1.37378
530	0.0442236	249	1.49321
544	0.0443883	265	1.63637
558	0.044553	284	1.84779
572	0.0447178	293	1.83517

## Sheet: COPDDE
#numberGenes	pvalueCutoff	sizeLCC	zscoreLCC
3	0.000267112	1	-0.172818
5	0.000516523	2	4.3589
12	0.00126476	3	4.31999
32	0.00550475	4	2.97179
46	0.00974475	5	3.14589
53	0.0107424	9	6.15198
55	0.0114906	11	7.55844
57	0.0119895	12	8.43115
62	0.0134859	13	9.08198
86	0.0207189	17	7.71076
87	0.0217165	18	7.92063
90	0.0219659	19	8.41601
92	0.0227141	20	8.89807
94	0.0257071	21	9.15709
107	0.0289494	22	7.5559
108	0.0296977	23	8.59967
110	0.0299471	24	8.51658
113	0.0304459	25	9.09559
114	0.031693	30	9.6295
116	0.0319424	31	9.71798
120	0.0321918	32	9.56865
125	0.0344365	33	8.89716
126	0.0354341	35	10.7978
132	0.0374294	36	9.77911
148	0.0386765	40	8.71245
155	0.0399235	48	8.8473
158	0.040173	50	9.23631
161	0.0416694	51	9.03315
165	0.0419188	53	9.17787
166	0.0424177	54	9.29199
169	0.04566	55	9.10244
176	0.0489024	64	9.70607

## Sheet: OverlapGenes_pvaluesFromCOPDMeth
#numberGenes	pvalueCutoff	sizeLCC	zscoreLCC
2	0.0170425	1	-0.127515
15	0.029727	2	1.38269
26	0.0333511	3	2.07801
76	0.0374695	4	0.397012
143	0.0401052	7	-0.0580083
151	0.0410936	10	0.586741
184	0.0419173	26	2.1808
198	0.042082	30	2.37109
208	0.0422468	34	2.43221
221	0.042741	40	2.38535
248	0.0440588	50	2.2302
262	0.0442236	59	2.25167
276	0.0443883	66	2.14599
290	0.0450472	75	2.11954
299	0.045212	77	1.91281
313	0.0453767	94	2.20146
323	0.0457062	103	2.3332
328	0.0460356	106	2.19771
342	0.0463651	111	1.91683
347	0.0465298	114	1.89875
348	0.0466946	117	2.0554
360	0.0471888	135	2.09505
368	0.0473535	139	2.09185
372	0.0475183	150	2.39269
375	0.0478477	154	2.54827
379	0.0481772	156	2.42209
388	0.0483419	157	2.20658
404	0.0486714	170	2.15
409	0.0488361	171	2.06429
423	0.0490009	185	2.07033
437	0.0491656	193	2.00763
440	0.0493303	194	1.93187
445	0.0494951	198	1.92116
454	0.0496598	202	1.8589
468	0.0498245	226	2.21504

## Sheet: OverlapGenes_pvaluesFromFetalLungMeth
#numberGenes	pvalueCutoff	sizeLCC	zscoreLCC
4	0.000273367	1	-0.193247
16	0.00152115	3	3.20057
60	0.00576363	4	1.09926
71	0.00701142	5	1.39114
92	0.00850876	8	2.15924
97	0.00900788	9	2.56737
107	0.00975655	11	2.72673
140	0.0122521	12	1.56684
156	0.0137495	15	1.61483
181	0.0159955	16	0.889565
187	0.0164946	17	0.9209
198	0.0177424	32	2.64738
202	0.0182415	35	3.22429
208	0.0192397	36	2.67667
211	0.0194893	37	2.49766
223	0.0204875	38	2.14992
226	0.0207371	46	2.7884
238	0.0217353	65	4.19306
239	0.0222344	66	3.7902
240	0.022484	67	4.06787
246	0.0232327	73	4.16692
251	0.0237318	78	4.52581
252	0.0239813	79	4.32329
254	0.0242309	81	4.24855
264	0.0259778	85	4.12395
267	0.0262273	86	4.00983
271	0.0264769	88	3.84713
280	0.0272256	91	3.31199
289	0.0279742	92	3.21647
291	0.0282238	93	3.17989
293	0.0284734	94	2.92535
299	0.029222	97	2.9158
308	0.0302203	100	2.77589
318	0.0307194	103	2.43962
321	0.0312185	104	2.51189
324	0.0319672	106	2.35516
328	0.0322167	107	2.23819
333	0.0329654	109	2.21979
337	0.033215	112	2.19216
342	0.0337141	137	2.86711
348	0.0339636	140	2.91412
349	0.0342132	145	3.02119
351	0.0344627	146	2.95537
357	0.035461	147	2.76027
358	0.0357105	148	2.78703
361	0.0359601	149	2.80875
363	0.0362096	152	2.72807
371	0.037707	153	2.61079
373	0.0379565	154	2.48472
377	0.0382061	165	2.72284
379	0.0384557	167	2.7886
382	0.0389548	169	2.84896
387	0.0394539	171	2.65961
392	0.0404521	174	2.70005
396	0.0407017	177	2.51284
399	0.0409512	178	2.50085
401	0.0414503	179	2.40787
402	0.0416999	180	2.55545
407	0.0424486	181	2.34514
416	0.0434468	183	2.27122
421	0.0436964	186	2.27632
424	0.0439459	189	2.20802
428	0.044445	190	2.06177
432	0.0446946	193	2.08409
437	0.0451937	195	2.06698
439	0.0454433	200	2.16951
443	0.0456928	204	2.2327
445	0.0461919	205	2.12493
447	0.0469406	206	2.19227
449	0.0471902	207	2.08433
456	0.048438	211	2.06469
458	0.0486875	217	2.26757
460	0.0491866	219	2.20968
463	0.0494362	223	2.26803
465	0.0496857	224	2.23111
469	0.0499353	226	2.28108
